# Supplementary material for: 2,3-Dicyano-4-[(4-methyl­phenyl­sulfon­yl)­oxy]phenyl 4-methyl­benzene­sulfonate
Source: Acta Crystallogr Sect E Struct Rep Online. 2011 Mar 15;67(Pt 4):o895. doi: 10.1107/S1600536811009160 (PMC3099909; doi:10.1107/S1600536811009160)
Supplement: Supplementary file 2 [file e-67-0o895-Isup2.hkl]

# 
# h,k,l, Fc-squared, Fo-squared, sigma(Fo-squared) and status flag 
# 
data_I
_shelx_title ' test in P2(1)/c' 
_shelx_refln_list_code          4 
_shelx_F_calc_maximum      222.13 
_exptl_crystal_F_000       968.00 
_reflns_d_resolution_high  0.8404 
 
loop_ 
 _symmetry_equiv_pos_as_xyz 
 'x, y, z' 
 '-x, y+1/2, -z+1/2' 
 '-x, -y, -z' 
 'x, -y-1/2, z-1/2' 
 
_cell_length_a     6.2484 
_cell_length_b    21.4778 
_cell_length_c    16.3309 
_cell_angle_alpha  90.000 
_cell_angle_beta   94.940 
_cell_angle_gamma  90.000 
 
_shelx_F_squared_multiplier     1.000 
 
loop_ 
 _refln_index_h 
 _refln_index_k 
 _refln_index_l 
 _refln_F_squared_calc 
 _refln_F_squared_meas 
 _refln_F_squared_sigma 
 _refln_observed_status 
   1   0   0      493.57      446.98     10.83 o 
   2   0   0     5674.27     5356.83     98.91 o 
   3   0   0       17.31       10.40      3.27 o 
   4   0   0     1231.37     1227.03     23.04 o 
   5   0   0     1198.31     1211.21     24.64 o 
   6   0   0      128.19      127.64      8.01 o 
   1   1   0      644.18      674.55     10.40 o 
   2   1   0     7370.27     7370.42     77.93 o 
   3   1   0      728.82      839.12     15.26 o 
   4   1   0      490.53      394.82      9.16 o 
   5   1   0      272.84      306.28      6.78 o 
   6   1   0        9.50       10.85      2.44 o 
   0   2   0       37.89       36.67      1.88 o 
   1   2   0    36492.13    31911.26    401.20 o 
   2   2   0      248.08      230.64      5.12 o 
   3   2   0     1008.36      936.59     14.27 o 
   4   2   0      303.66      338.50      8.42 o 
   5   2   0      137.78      112.08      5.68 o 
   6   2   0       55.03       66.16      4.04 o 
   1   3   0     4388.68     4333.39     46.07 o 
   2   3   0      192.17      194.50      4.73 o 
   3   3   0     4117.71     4489.43     50.85 o 
   4   3   0      218.26      203.17      7.63 o 
   5   3   0       10.07        3.50      2.33 o 
   6   3   0      221.27      238.59      7.59 o 
   0   4   0     4128.27     4264.72     77.39 o 
   1   4   0     3278.19     3243.92     35.40 o 
   2   4   0      876.28     1016.69     17.38 o 
   3   4   0       76.75       63.65      3.50 o 
   4   4   0     1990.79     1968.60     25.99 o 
   5   4   0      163.03      167.28      8.42 o 
   6   4   0      283.16      282.73      8.46 o 
   1   5   0    20708.81    20779.13    212.24 o 
   2   5   0     1538.12     1482.26     19.08 o 
   3   5   0      135.68      155.02      4.65 o 
   4   5   0      182.23      233.16      7.09 o 
   5   5   0      316.79      293.49      9.74 o 
   6   5   0       43.23       41.65      4.70 o 
   7   5   0       42.91       46.11      9.63 o 
   0   6   0    49341.73    48128.56    851.41 o 
   1   6   0     4121.12     4112.26     44.94 o 
   2   6   0     1779.41     1942.66     24.07 o 
   3   6   0      111.45      158.10      5.25 o 
   4   6   0      354.93      376.71      9.22 o 
   5   6   0      127.58      113.56      8.33 o 
   6   6   0        9.21       12.02      3.51 o 
   7   6   0        0.31        5.34      6.64 o 
   1   7   0        1.45        4.55      1.45 o 
   2   7   0     1157.89     1239.81     17.10 o 
   3   7   0     1906.96     1968.90     25.98 o 
   4   7   0       89.69       87.33      5.53 o 
   5   7   0      784.42      740.74     15.14 o 
   6   7   0        3.04        3.35      3.02 o 
   7   7   0        1.14       -1.83      6.35 o 
   0   8   0     1169.38     1249.20     28.20 o 
   1   8   0    11082.77    11610.61    142.11 o 
   2   8   0      491.54      533.78      9.70 o 
   3   8   0       22.66       21.39      2.55 o 
   4   8   0       34.51       28.08      3.20 o 
   5   8   0       85.21       87.31      5.57 o 
   6   8   0       39.53       48.69      4.96 o 
   7   8   0        0.12       -1.83      6.64 o 
   1   9   0      790.89      728.45     11.68 o 
   2   9   0      671.27      647.44     11.26 o 
   3   9   0        9.59        8.13      1.93 o 
   4   9   0      159.96      171.48      6.43 o 
   5   9   0      585.20      584.93     13.58 o 
   6   9   0       75.03       73.47      6.53 o 
   0  10   0     1463.00     1557.33     35.23 o 
   1  10   0     3665.08     3600.35     41.78 o 
   2  10   0     1525.74     1494.27     20.84 o 
   3  10   0       86.75      107.98      4.80 o 
   4  10   0      738.70      738.91     14.63 o 
   5  10   0       80.51       78.24      5.54 o 
   6  10   0        1.88        2.80      3.27 o 
   1  11   0       20.39       17.62      2.45 o 
   2  11   0      134.68      178.14      5.78 o 
   3  11   0      243.24      230.63      8.36 o 
   4  11   0     1331.45     1279.64     25.16 o 
   5  11   0       36.30       36.42      4.44 o 
   6  11   0       50.84       47.98      7.30 o 
   0  12   0      657.50      671.41     20.50 o 
   1  12   0       10.63       11.08      1.74 o 
   2  12   0     2848.86     2998.27     37.30 o 
   3  12   0      156.96      148.31      5.84 o 
   4  12   0      386.90      382.75     14.64 o 
   5  12   0      380.87      378.19     14.83 o 
   6  12   0      146.41      149.31      7.03 o 
   1  13   0     2447.45     2413.76     29.44 o 
   2  13   0      368.10      439.73     10.05 o 
   3  13   0       55.12       59.36      7.04 o 
   4  13   0      173.60      173.38      7.34 o 
   5  13   0      647.97      646.62     15.25 o 
   6  13   0        0.51        4.31      3.10 o 
   0  14   0       41.75       47.02      6.02 o 
   1  14   0        0.43       -2.85      1.90 o 
   2  14   0       20.96       31.65      3.32 o 
   3  14   0      473.64      480.58     11.44 o 
   4  14   0        1.25        0.86      2.64 o 
   5  14   0       84.16       77.77      6.03 o 
   6  14   0       47.67       41.08      5.61 o 
   1  15   0      182.75      190.99      7.92 o 
   2  15   0      550.62      598.85     12.69 o 
   3  15   0       39.28       42.65      4.21 o 
   4  15   0      157.93      188.71      8.66 o 
   5  15   0       29.59       30.95      4.59 o 
   0  16   0     1533.11     1563.44     40.14 o 
   1  16   0        3.36        4.10      5.90 o 
   2  16   0     2337.05     2310.45     32.16 o 
   3  16   0       50.73       38.43      4.17 o 
   4  16   0      101.09      105.38      6.46 o 
   5  16   0      325.22      320.69     11.26 o 
   1  17   0      350.68      310.63     10.94 o 
   2  17   0       71.47       59.56      4.76 o 
   3  17   0        6.90        6.18      2.83 o 
   4  17   0       85.51       82.00      6.11 o 
   5  17   0        1.34        2.40      2.98 o 
   0  18   0      175.39      184.05     12.32 o 
   1  18   0       60.55       58.27      9.82 o 
   2  18   0      330.56      299.10     11.28 o 
   3  18   0      317.96      307.39     16.26 o 
   4  18   0      282.72      299.22     12.94 o 
   5  18   0      107.15      100.60      7.75 o 
   1  19   0        7.67        6.32      2.62 o 
   2  19   0        0.02       -0.10      2.52 o 
   3  19   0      388.87      372.87     11.41 o 
   4  19   0       43.59       38.25      6.38 o 
   0  20   0       74.97       64.83      8.62 o 
   1  20   0       10.77        6.11      2.98 o 
   2  20   0       11.95       15.01      3.24 o 
   3  20   0      424.78      384.64     10.26 o 
   4  20   0      119.78      134.14      6.95 o 
   1  21   0       57.80       50.99      5.95 o 
   2  21   0        0.38        0.44      2.45 o 
   3  21   0       11.51        6.45      3.20 o 
   4  21   0       10.07       14.12      4.62 o 
   0  22   0        3.21        4.24      5.39 o 
   1  22   0        5.37        3.48      3.53 o 
   2  22   0       29.87       19.41      3.91 o 
   3  22   0      120.43      133.53      7.86 o 
   1  23   0       34.75       47.75      6.26 o 
   2  23   0       10.13       10.46      3.53 o 
   3  23   0      186.16      168.51      8.79 o 
   0  24   0        4.38        7.03      5.92 o 
   1  24   0       19.65       18.28      4.85 o 
   2  24   0        6.39        7.06      4.31 o 
   1  25   0       62.96       70.98      9.24 o 
  -7   1   1        0.16       -4.40      2.94 o 
  -6   1   1       35.63       33.86      4.96 o 
  -5   1   1       74.00       68.78      3.93 o 
  -4   1   1     2510.77     2648.49     33.78 o 
  -3   1   1     1546.44     1726.21     22.60 o 
  -2   1   1      247.93      304.09      5.97 o 
  -1   1   1     2196.73     2095.66     28.45 o 
   0   1   1     5058.51     5011.79     93.03 o 
   1   1   1       16.66       12.81      1.07 o 
   2   1   1     4994.90     2760.28     53.14 o 
   3   1   1     6489.94     6652.04     88.76 o 
   4   1   1       27.41       12.64      1.71 o 
   5   1   1     1952.53     1926.24     21.04 o 
   6   1   1       89.51       83.94      5.11 o 
  -7   2   1        8.35       11.24      4.22 o 
  -6   2   1       17.85       18.12      3.46 o 
  -5   2   1      323.53      317.15      8.98 o 
  -4   2   1      723.28      673.23     12.69 o 
  -3   2   1      331.57      289.87      6.88 o 
  -2   2   1     3281.78     3289.50     36.95 o 
  -1   2   1     6769.14     6582.15     83.35 o 
   0   2   1     1485.66     1488.28     19.70 o 
   1   2   1      610.84      627.54     10.18 o 
   3   2   1       39.34       19.92      6.31 o 
   4   2   1      100.71      111.79      3.98 o 
   5   2   1        0.04       -2.58      1.72 o 
   6   2   1      684.21      689.09     11.83 o 
  -7   3   1       11.66        6.53      4.28 o 
  -6   3   1       30.90       29.19      4.91 o 
  -5   3   1      377.53      377.32      9.95 o 
  -4   3   1      127.07      115.54      5.03 o 
  -3   3   1     4968.16     5066.50     56.77 o 
  -2   3   1     2276.16     2249.72     26.57 o 
  -1   3   1     3455.16     3530.95     46.30 o 
   0   3   1     4265.35     4406.50     56.05 o 
   1   3   1     7904.48     7666.25     98.20 o 
   2   3   1     1505.88     1352.96     21.38 o 
   3   3   1      339.69      409.16     16.78 o 
   4   3   1      150.49      131.67      4.28 o 
   5   3   1       47.01       39.65      3.41 o 
   6   3   1      189.98      235.42      9.01 o 
  -7   4   1      112.34      134.26      9.53 o 
  -6   4   1       64.05       65.50      8.33 o 
  -5   4   1      126.13      127.69      5.92 o 
  -4   4   1        7.97        4.10      1.56 o 
  -3   4   1     2252.87     2493.57     30.76 o 
  -2   4   1      885.35      815.10     11.98 o 
  -1   4   1    21289.51    20110.11    206.09 o 
   0   4   1     1191.94     1191.79     14.09 o 
   1   4   1     2658.04     2537.47     28.20 o 
   2   4   1      242.51      276.80      5.83 o 
   3   4   1       12.60       12.39      1.47 o 
   4   4   1     1387.30     1370.97     17.78 o 
   5   4   1     1072.44     1062.93     18.91 o 
   6   4   1     1022.81      993.14     16.41 o 
   7   4   1        1.90        7.56      7.32 o 
  -7   5   1        3.12        0.75      3.69 o 
  -6   5   1      497.66      507.86     13.00 o 
  -5   5   1       56.24       52.71      5.35 o 
  -4   5   1        0.44        1.64      1.61 o 
  -3   5   1      216.35      212.94      6.04 o 
  -2   5   1     4010.07     3923.11     44.03 o 
  -1   5   1    25079.97    23949.63    246.24 o 
   0   5   1    16059.32    16017.75    165.15 o 
   1   5   1    21369.90    21466.57    220.67 o 
   2   5   1       18.92       16.17      1.68 o 
   3   5   1       84.34      125.20      3.37 o 
   4   5   1      184.71      181.48      6.30 o 
   5   5   1       59.15       55.96      4.60 o 
   6   5   1      114.39      102.64      5.53 o 
   7   5   1        4.67        2.74      4.80 o 
  -7   6   1        2.78        1.31      3.33 o 
  -6   6   1      355.34      326.34     12.83 o 
  -5   6   1       16.71       20.68      4.90 o 
  -4   6   1      389.57      347.49      9.05 o 
  -3   6   1      657.08      712.17     12.40 o 
  -2   6   1     1225.43     1133.60     15.81 o 
  -1   6   1     6939.74     7024.22     74.34 o 
   0   6   1    28625.68    28145.08    315.59 o 
   1   6   1     1103.17      981.99     13.15 o 
   2   6   1        0.16       -1.11      1.16 o 
   3   6   1      123.51       94.41      4.09 o 
   4   6   1       77.08       79.61      6.85 o 
   5   6   1      392.68      365.15      8.76 o 
   6   6   1        0.93       -2.24      2.41 o 
   7   6   1      309.01      334.47     14.84 o 
  -7   7   1      129.74      146.86     15.16 o 
  -6   7   1      102.06      103.22      6.79 o 
  -5   7   1      984.80      924.50     17.40 o 
  -4   7   1      699.09      713.17     13.70 o 
  -3   7   1        9.76        4.72      1.64 o 
  -2   7   1       53.68       49.58      3.84 o 
  -1   7   1     2840.01     2955.74     33.78 o 
   0   7   1     2338.48     2205.53     23.86 o 
   1   7   1     3442.89     3352.64     37.75 o 
   2   7   1      223.77      291.46      6.45 o 
   3   7   1     1403.35     1316.98     19.03 o 
   4   7   1      111.19      106.02      5.01 o 
   5   7   1      275.48      291.58      9.09 o 
   6   7   1        4.98        2.47      2.73 o 
   7   7   1       86.44       83.66      8.68 o 
  -7   8   1       64.54       70.81      6.44 o 
  -6   8   1       42.31       44.77      4.94 o 
  -5   8   1      122.59      141.65      7.47 o 
  -4   8   1       62.59       71.94      4.60 o 
  -3   8   1       52.66       64.57      6.12 o 
  -2   8   1       96.18       83.70      3.98 o 
  -1   8   1     1137.14     1101.16     15.28 o 
   0   8   1     1203.63     1145.04     15.01 o 
   1   8   1      286.49      357.56      7.04 o 
   2   8   1       46.29       18.06      1.99 o 
   3   8   1      368.92      342.39      8.21 o 
   4   8   1      525.99      538.41     11.58 o 
   5   8   1       71.82       58.35      5.74 o 
   6   8   1       73.66       76.84      6.22 o 
  -6   9   1      198.14      190.95     10.85 o 
  -5   9   1        3.92        7.80      2.97 o 
  -4   9   1        1.12        0.86      1.97 o 
  -3   9   1      639.49      718.76     15.64 o 
  -2   9   1       28.24       23.56      2.96 o 
  -1   9   1      607.48      708.86     11.42 o 
   0   9   1     2172.77     2248.77     28.22 o 
   1   9   1     2919.75     2989.29     34.97 o 
   2   9   1       39.68       25.62      2.34 o 
   3   9   1       25.05       31.05      2.95 o 
   4   9   1        4.83        6.02      2.26 o 
   5   9   1     1240.13     1286.80     19.16 o 
   6   9   1      121.77      123.20      9.18 o 
  -6  10   1        4.58       -1.09      2.98 o 
  -5  10   1       43.83       45.96      4.65 o 
  -4  10   1     1383.96     1399.19     22.20 o 
  -3  10   1      556.55      605.33     12.02 o 
  -2  10   1     1443.66     1572.94     21.66 o 
  -1  10   1       30.94       22.37      2.31 o 
   0  10   1     1667.29     1701.93     23.24 o 
   1  10   1     2820.25     2704.27     32.59 o 
   2  10   1     1340.55     1495.76     20.81 o 
   3  10   1      164.10      166.31      5.85 o 
   4  10   1      151.60      146.91      6.22 o 
   5  10   1      486.26      453.42     10.52 o 
   6  10   1       64.38       63.06      8.28 o 
  -6  11   1       61.56       47.17      5.12 o 
  -5  11   1       71.91       78.90      8.84 o 
  -4  11   1      474.98      412.07     10.74 o 
  -3  11   1       13.25       16.42      2.64 o 
  -2  11   1     1073.78     1167.56     17.83 o 
  -1  11   1     8145.01     8612.73    139.89 o 
   0  11   1     5440.43     5871.38     63.79 o 
   1  11   1     8144.40     8460.41    100.39 o 
   2  11   1      138.72      150.98      5.27 o 
   3  11   1      223.26      182.05      6.29 o 
   4  11   1      121.18      125.14      7.14 o 
   5  11   1      363.78      354.49      9.33 o 
   6  11   1       56.25       56.41      6.01 o 
  -6  12   1       15.22       15.88      4.01 o 
  -5  12   1      217.01      234.15      8.99 o 
  -4  12   1      467.82      464.38     11.54 o 
  -3  12   1        8.29        6.54      2.10 o 
  -2  12   1      279.92      230.96      6.94 o 
  -1  12   1      910.26      952.66     20.62 o 
   0  12   1      952.52      904.65     14.02 o 
   1  12   1     3339.22     3277.51     39.47 o 
   2  12   1       42.43       63.05      3.91 o 
   3  12   1      160.61      154.19      9.59 o 
   4  12   1     2178.69     2180.68     31.26 o 
   5  12   1       38.51       49.09      4.41 o 
   6  12   1       35.08       53.98      7.12 o 
  -6  13   1       12.95        6.59      3.47 o 
  -5  13   1      191.07      180.79      8.08 o 
  -4  13   1       22.11       14.06      3.83 o 
  -3  13   1      328.89      330.94      9.12 o 
  -2  13   1     1147.73     1210.65     19.14 o 
  -1  13   1      545.02      576.12     10.32 o 
   0  13   1       31.00       41.03      5.11 o 
   1  13   1      402.62      360.70      8.66 o 
   2  13   1     2764.80     2687.90     34.54 o 
   3  13   1       17.26       11.20      2.56 o 
   4  13   1       83.37       79.48      6.16 o 
   5  13   1        0.13        1.98      2.59 o 
   6  13   1       70.52       68.34      6.57 o 
  -6  14   1        2.30        5.84      3.75 o 
  -5  14   1      145.66      141.10      7.61 o 
  -4  14   1      263.78      287.07      9.47 o 
  -3  14   1      564.01      553.64     12.57 o 
  -2  14   1       43.42       45.50      3.81 o 
  -1  14   1      235.43      228.17     12.42 o 
   0  14   1        8.67        0.97      2.46 o 
   1  14   1      304.00      335.46      8.61 o 
   2  14   1       11.44       23.46      3.00 o 
   3  14   1      321.25      355.61      9.72 o 
   4  14   1      572.93      608.39     14.06 o 
   5  14   1        5.94        5.00      2.86 o 
   6  14   1       20.66       21.71      6.29 o 
  -6  15   1       96.09       94.11      7.20 o 
  -5  15   1      148.64      152.55      7.98 o 
  -4  15   1        1.05       -0.05      2.56 o 
  -3  15   1      238.57      225.77      8.04 o 
  -2  15   1      697.76      689.32     16.06 o 
  -1  15   1      360.28      400.02     22.74 o 
   0  15   1       43.84       39.24      4.48 o 
   1  15   1      887.23      897.51     15.47 o 
   2  15   1      536.02      556.84     12.15 o 
   3  15   1      243.99      241.30      8.21 o 
   4  15   1       66.96       67.16      4.69 o 
   5  15   1      203.66      215.84      8.03 o 
  -5  16   1       38.97       37.48      5.10 o 
  -4  16   1      120.94      107.39     10.56 o 
  -3  16   1       19.56       16.77      3.37 o 
  -2  16   1      890.58      868.13     19.69 o 
  -1  16   1      190.10      203.60     19.52 o 
   0  16   1       20.36       24.86      3.03 o 
   1  16   1        8.91        8.69      3.87 o 
   2  16   1      509.31      442.35     11.02 o 
   3  16   1      613.53      613.79     13.82 o 
   4  16   1       20.84       20.78      3.49 o 
   5  16   1       31.61       32.57      6.03 o 
  -5  17   1       62.61       74.55      8.09 o 
  -4  17   1        0.03        0.44      2.84 o 
  -3  17   1      102.65       97.64      5.94 o 
  -2  17   1        6.87        9.07      4.67 o 
  -1  17   1       72.30       70.56      5.87 o 
   0  17   1       90.34       77.76      4.60 o 
   1  17   1        5.94        4.93      2.32 o 
   2  17   1      178.74      177.75      6.33 o 
   3  17   1     1129.31     1058.93     17.09 o 
   4  17   1      256.59      274.49      8.69 o 
   5  17   1      304.10      306.48      9.85 o 
  -5  18   1        3.56        2.88      3.49 o 
  -4  18   1        5.93        9.84      3.78 o 
  -3  18   1      166.41      160.78      7.47 o 
  -2  18   1      202.92      202.93      9.25 o 
  -1  18   1      107.32       95.97      6.75 o 
   0  18   1       43.30       34.72      4.71 o 
   1  18   1       60.38       61.23      4.54 o 
   2  18   1      121.13      117.40      5.50 o 
   3  18   1        5.84        8.27      2.73 o 
   4  18   1        1.60        0.79      2.60 o 
   5  18   1       54.17       57.13      5.27 o 
  -4  19   1        0.01        4.05      3.42 o 
  -3  19   1      238.78      245.94     10.98 o 
  -2  19   1        2.32       -0.53      2.54 o 
  -1  19   1       66.01       69.64     10.66 o 
   0  19   1       27.95       25.44      6.69 o 
   1  19   1        1.99        2.64      2.35 o 
   2  19   1        8.15       12.90      3.23 o 
   3  19   1       71.13       68.49      4.84 o 
   4  19   1      171.82      180.84      7.52 o 
  -4  20   1        0.23        0.79      3.10 o 
  -3  20   1       61.18       65.95      6.83 o 
  -2  20   1       10.63        7.12      3.36 o 
  -1  20   1       20.23       20.58      4.37 o 
   0  20   1       54.95       55.17      5.76 o 
   1  20   1      109.59       91.73     12.74 o 
   2  20   1       31.66       34.86      4.99 o 
   3  20   1       22.34       24.07      3.61 o 
   4  20   1      284.00      278.93      9.34 o 
  -4  21   1       14.34        7.94      3.94 o 
  -3  21   1       55.64       60.25      6.69 o 
  -2  21   1        0.95        2.54      3.28 o 
  -1  21   1       92.09      103.00      7.62 o 
   0  21   1      307.53      283.87     11.55 o 
   1  21   1       41.08       44.93      6.79 o 
   2  21   1        3.60        1.68      2.26 o 
   3  21   1      495.42      443.84     11.40 o 
   4  21   1        5.56        8.72      3.36 o 
  -3  22   1        4.61        7.03      6.64 o 
  -2  22   1        0.94        6.61      3.57 o 
  -1  22   1        0.91        0.21      2.82 o 
   0  22   1        5.81        5.28      5.34 o 
   1  22   1       70.52       93.21     11.24 o 
   2  22   1      234.79      220.95      8.88 o 
   3  22   1      130.47      144.97      8.07 o 
  -3  23   1        5.89        9.44      5.36 o 
  -2  23   1        4.03        2.90      3.28 o 
  -1  23   1        5.40       13.66      7.56 o 
   0  23   1        3.32        7.39      3.76 o 
   1  23   1      127.43      113.48      8.59 o 
   2  23   1        0.17       -1.05      2.96 o 
   3  23   1      205.43      179.84     15.46 o 
  -2  24   1       32.42       28.27     17.30 o 
  -1  24   1       69.59       70.54      8.13 o 
   0  24   1       46.77       57.24     10.83 o 
   1  24   1       92.17       84.25      9.10 o 
   2  24   1       63.53       49.66      6.64 o 
  -1  25   1       71.67       80.97      7.97 o 
   0  25   1       79.26       89.24     12.49 o 
   1  25   1       34.84       30.04      9.55 o 
  -7   0   2      172.66      190.59     14.44 o 
  -6   0   2      244.35      236.94     14.97 o 
  -5   0   2        4.23        1.71      3.08 o 
  -4   0   2      610.19      681.64     15.47 o 
  -3   0   2     4152.70     4390.09     60.88 o 
  -2   0   2      190.28      211.96      8.86 o 
  -1   0   2    36271.80    35314.10    629.15 o 
   0   0   2     3494.63     3664.06     67.33 o 
   1   0   2     6789.04     7158.32    128.84 o 
   2   0   2      164.40      165.15      4.80 o 
   3   0   2     2192.82     1876.94     28.43 o 
   4   0   2      116.68      105.14      5.55 o 
   5   0   2     2353.46     2273.60     31.43 o 
   6   0   2      630.35      607.30     27.00 o 
   7   0   2       21.78       26.86      9.24 o 
  -7   1   2       70.51       59.07      6.72 o 
  -6   1   2       51.57       40.62      5.43 o 
  -5   1   2      607.65      575.76     10.71 o 
  -4   1   2      455.36      464.62     10.17 o 
  -3   1   2     1006.95     1100.07     16.10 o 
  -2   1   2      594.39      653.98      9.88 o 
  -1   1   2     6800.96     6615.70     68.62 o 
   0   1   2     2845.28     2823.33     36.50 o 
   1   1   2     7297.92     7195.49     86.77 o 
   2   1   2      173.28      187.62      4.68 o 
   3   1   2        2.69       -0.33      1.02 o 
   4   1   2     1437.85     1517.20     16.54 o 
   5   1   2      127.20      120.62      4.44 o 
   6   1   2      300.25      274.58     19.97 o 
   7   1   2       11.09       24.62      6.48 o 
  -7   2   2      143.17      135.17     11.70 o 
  -6   2   2      274.31      252.00     10.87 o 
  -5   2   2      381.66      366.96      8.33 o 
  -4   2   2     2165.45     2135.11     28.51 o 
  -3   2   2      394.08      363.05      7.85 o 
  -2   2   2      610.67      595.13     10.21 o 
  -1   2   2      302.02      293.62      5.14 o 
   0   2   2    18415.49    17770.76    317.46 o 
   1   2   2      542.71      539.91      6.31 o 
   2   2   2     1820.66     1622.04     15.22 o 
   3   2   2      103.74      105.90      3.02 o 
   4   2   2      191.11      196.61      4.71 o 
   5   2   2      167.53      181.63      6.00 o 
   6   2   2       80.79       86.10     10.14 o 
   7   2   2       48.89       62.55     19.49 o 
  -7   3   2       32.64       27.66      4.97 o 
  -6   3   2       13.97        6.22      3.27 o 
  -5   3   2       27.33       24.16      4.32 o 
  -4   3   2      113.83       95.03      4.76 o 
  -3   3   2     2880.82     3219.02     38.11 o 
  -2   3   2        1.87        4.37      0.87 o 
  -1   3   2      171.04      164.60     12.92 o 
   0   3   2     8170.74     8035.92    162.44 o 
   1   3   2      777.98      745.80      8.44 o 
   2   3   2       72.95       93.71      3.11 o 
   3   3   2        2.22        0.52      0.94 o 
   4   3   2      513.79      498.34      9.94 o 
   5   3   2      403.63      363.53     14.11 o 
   6   3   2      106.65      104.78      8.27 o 
   7   3   2       32.35       30.71      6.78 o 
  -7   4   2       82.67       76.07      8.12 o 
  -6   4   2       48.04       50.07      5.81 o 
  -5   4   2        3.60        0.05      1.97 o 
  -4   4   2      345.82      351.57      8.77 o 
  -3   4   2      264.43      357.07      9.05 o 
  -2   4   2      165.12      186.71      8.48 o 
  -1   4   2    16430.94    15674.58    160.67 o 
   0   4   2        1.21        2.96      2.06 o 
   1   4   2      243.80      261.98      5.02 o 
   2   4   2       45.06       46.49      2.08 o 
   3   4   2     2740.49     2614.83     43.05 o 
   4   4   2      131.94      148.15      4.69 o 
   5   4   2        6.42        6.39      2.55 o 
   6   4   2      298.09      329.27     24.35 o 
   7   4   2        0.02        1.38      5.22 o 
  -7   5   2        5.30        9.32      4.85 o 
  -6   5   2      314.07      298.42     12.39 o 
  -5   5   2      266.29      262.54      8.45 o 
  -4   5   2      345.94      359.20      8.97 o 
  -3   5   2        9.36       17.88      2.25 o 
  -2   5   2      406.82      415.71     11.55 o 
  -1   5   2     8578.03     8741.60     91.27 o 
   0   5   2        1.23        0.45      0.56 o 
   1   5   2      408.54      410.84      5.93 o 
   2   5   2      160.97      154.68      4.43 o 
   3   5   2      310.80      387.67     10.72 o 
   4   5   2       73.74       77.54      4.50 o 
   5   5   2        4.06        0.35      1.65 o 
   6   5   2       53.68       53.86      6.83 o 
   7   5   2       63.48       57.87      8.09 o 
  -7   6   2        5.21        0.99      3.83 o 
  -6   6   2        0.31        0.67      4.62 o 
  -5   6   2      611.30      630.39     14.25 o 
  -4   6   2       54.66       55.21      3.94 o 
  -3   6   2     1415.35     1584.08     21.93 o 
  -2   6   2      666.70      745.28     11.73 o 
  -1   6   2     5992.25     5936.81     63.44 o 
   0   6   2     3983.10     4002.48     43.52 o 
   1   6   2      556.82      585.30      7.85 o 
   2   6   2      172.82      130.71      3.55 o 
   3   6   2      596.24      683.44      9.51 o 
   4   6   2      993.08     1006.47     17.02 o 
   5   6   2       26.95       20.13      4.78 o 
   6   6   2      264.86      256.95     12.32 o 
   7   6   2        3.60        6.50      5.03 o 
  -7   7   2        5.06        1.66      3.95 o 
  -6   7   2        5.34        4.07      3.57 o 
  -5   7   2      371.17      358.04     12.17 o 
  -4   7   2      337.62      351.38      9.13 o 
  -3   7   2      260.80      302.62      7.58 o 
  -2   7   2     1311.77     1487.56     20.36 o 
  -1   7   2     2156.74     2171.00     25.94 o 
   0   7   2     7374.84     7591.53     80.15 o 
   1   7   2     3954.41     4393.17     41.84 o 
   2   7   2      255.00      228.64      4.93 o 
   3   7   2       75.51       65.83      3.17 o 
   4   7   2      124.90      113.00      4.56 o 
   5   7   2      452.36      449.79      9.97 o 
   6   7   2        1.78       -1.10      3.94 o 
   7   7   2      291.49      330.81     14.99 o 
  -7   8   2        0.10       -2.07      3.87 o 
  -6   8   2        4.42        4.39      3.54 o 
  -5   8   2       80.24       80.59      5.28 o 
  -4   8   2      105.68      110.68      5.75 o 
  -3   8   2      150.17      143.81      5.29 o 
  -2   8   2       58.00       57.49      4.09 o 
  -1   8   2     1587.05     1413.72     22.50 o 
   0   8   2     1503.06     1587.95     20.03 o 
   1   8   2     1409.05     1540.85     17.19 o 
   2   8   2      112.73      109.89      3.56 o 
   3   8   2      329.14      350.51      7.84 o 
   4   8   2       52.78       60.21      3.66 o 
   5   8   2      415.54      410.91     11.07 o 
   6   8   2       61.17       66.54     20.86 o 
  -6   9   2      116.38      106.99      8.34 o 
  -5   9   2       71.16       70.24      5.16 o 
  -4   9   2       44.47       43.60      3.81 o 
  -3   9   2      651.54      612.30     11.85 o 
  -2   9   2     3471.93     3376.42     39.91 o 
  -1   9   2     3016.68     3209.46     49.20 o 
   0   9   2      383.25      317.76     11.62 o 
   1   9   2     4092.77     4037.82     39.52 o 
   2   9   2      164.39      206.91      5.06 o 
   3   9   2       93.08       90.51      3.80 o 
   4   9   2      717.68      736.63     12.51 o 
   5   9   2      912.83      930.79     18.61 o 
   6   9   2       33.16       33.31      6.18 o 
  -6  10   2       24.15       29.18      5.71 o 
  -5  10   2       64.39       53.19      6.69 o 
  -4  10   2      148.34      159.89      6.92 o 
  -3  10   2     1287.13     1210.97     19.01 o 
  -2  10   2      591.44      610.95     11.29 o 
  -1  10   2     1044.05     1147.20     17.66 o 
   0  10   2     1456.41     1493.64     17.11 o 
   1  10   2       49.35       51.52      2.73 o 
   2  10   2      644.74      672.41     11.22 o 
   3  10   2      224.15      223.02      5.94 o 
   4  10   2      121.20      119.42      5.08 o 
   5  10   2       40.08       42.17      4.00 o 
   6  10   2        7.11       10.00      5.13 o 
  -6  11   2       54.83       39.52      6.01 o 
  -5  11   2      121.61      124.10      6.76 o 
  -4  11   2     1280.20     1226.91     20.63 o 
  -3  11   2      799.88      795.81     14.57 o 
  -2  11   2      361.64      301.90      7.75 o 
  -1  11   2     2768.88     2685.27     34.14 o 
   0  11   2      698.53      728.36     11.86 o 
   1  11   2     5540.95     5408.05     52.33 o 
   2  11   2      352.11      353.81      7.89 o 
   3  11   2      187.67      196.10      7.54 o 
   4  11   2     1038.46     1085.53     16.64 o 
   5  11   2       67.47       76.20      4.84 o 
   6  11   2       81.84       87.19      8.76 o 
  -6  12   2       26.47       22.30      5.43 o 
  -5  12   2      107.29      104.36      6.41 o 
  -4  12   2      333.99      339.24      9.89 o 
  -3  12   2        0.77        3.30      3.89 o 
  -2  12   2     1441.87     1522.32     26.21 o 
  -1  12   2      180.21      171.69      6.00 o 
   0  12   2        0.28        1.94      1.87 o 
   1  12   2      323.28      338.07      6.95 o 
   2  12   2      246.33      240.16      6.08 o 
   3  12   2      336.61      333.04      7.75 o 
   4  12   2     2773.62     2741.20     32.42 o 
   5  12   2      174.66      186.28      7.08 o 
   6  12   2       29.65       18.86     11.55 o 
  -6  13   2       11.24        9.77      4.07 o 
  -5  13   2       50.80       55.13      5.27 o 
  -4  13   2       22.73       28.89      3.84 o 
  -3  13   2      202.29      190.09      6.97 o 
  -2  13   2     2349.08     2350.53     31.29 o 
  -1  13   2      552.63      545.30     14.48 o 
   0  13   2     1754.06     1809.12     24.01 o 
   1  13   2       79.47       83.17      3.72 o 
   2  13   2      149.14      150.28      5.45 o 
   3  13   2        5.11        0.59      1.60 o 
   4  13   2     2123.76     2183.23     27.74 o 
   5  13   2       25.04       27.49      4.18 o 
   6  13   2      199.72      200.95     12.42 o 
  -6  14   2       32.72       30.75      5.05 o 
  -5  14   2      267.01      281.33     10.18 o 
  -4  14   2      505.59      507.81     12.75 o 
  -3  14   2      720.77      717.57     14.62 o 
  -2  14   2     1341.42     1400.42     26.19 o 
  -1  14   2       98.77       99.58      5.88 o 
   0  14   2     1018.64     1015.85     16.04 o 
   1  14   2       11.99        8.69      2.67 o 
   2  14   2      558.70      537.64     10.06 o 
   3  14   2      385.13      372.68      8.69 o 
   4  14   2       10.06        6.78      2.79 o 
   5  14   2      169.85      179.84      7.28 o 
   6  14   2       65.75       86.19     20.07 o 
  -6  15   2        1.31        0.48      3.60 o 
  -5  15   2      167.35      206.61     12.55 o 
  -4  15   2      144.24      156.57      7.42 o 
  -3  15   2      516.16      491.27     12.07 o 
  -2  15   2      259.85      271.47     10.66 o 
  -1  15   2     1464.53     1497.53     29.96 o 
   0  15   2        3.66        3.66      2.00 o 
   1  15   2      662.80      673.99     11.43 o 
   2  15   2      293.94      275.20      7.23 o 
   3  15   2      806.13      792.47     13.77 o 
   4  15   2      409.57      408.00     10.07 o 
   5  15   2       25.64       27.53      4.05 o 
  -5  16   2        7.82        1.96      3.36 o 
  -4  16   2       20.88       19.90      3.97 o 
  -3  16   2        5.18        1.78      2.27 o 
  -2  16   2       11.44       11.40      3.49 o 
  -1  16   2     1843.55     1888.56     32.87 o 
   0  16   2       46.93       49.10      4.04 o 
   1  16   2      211.62      211.08      6.29 o 
   2  16   2      504.21      483.89     10.05 o 
   3  16   2      559.97      579.30     14.77 o 
   4  16   2       50.20       49.38      4.29 o 
   5  16   2      196.01      208.01      8.00 o 
  -5  17   2       14.61       14.61      4.19 o 
  -4  17   2       13.88       13.40      4.96 o 
  -3  17   2       12.59       12.09      3.31 o 
  -2  17   2      241.34      223.86     18.36 o 
  -1  17   2      293.62      327.45     13.07 o 
   0  17   2      118.28      113.42      5.40 o 
   1  17   2      226.22      238.84      8.50 o 
   2  17   2       92.02      100.15      5.01 o 
   3  17   2       33.30       28.52      4.29 o 
   4  17   2      107.44      106.12      5.90 o 
   5  17   2       52.86       53.70      5.06 o 
  -5  18   2       23.18       28.86      6.56 o 
  -4  18   2      468.96      478.42     13.50 o 
  -3  18   2       19.60       19.23      4.30 o 
  -2  18   2       23.02       28.38      4.52 o 
  -1  18   2      251.72      241.92     13.31 o 
   0  18   2      401.32      417.08     13.93 o 
   1  18   2      746.81      726.34     14.59 o 
   2  18   2      165.61      167.26      6.20 o 
   3  18   2      113.63      106.70      5.54 o 
   4  18   2       77.67       82.53      5.47 o 
   5  18   2        0.90        2.30      3.02 o 
  -4  19   2        3.30        1.20      3.32 o 
  -3  19   2        0.38       -1.08      3.78 o 
  -2  19   2        8.45        9.86      3.52 o 
  -1  19   2       13.48       14.57      3.84 o 
   0  19   2       62.58       72.05      6.06 o 
   1  19   2       26.99       23.95      3.40 o 
   2  19   2      267.29      259.10     11.27 o 
   3  19   2      178.55      192.02      7.24 o 
   4  19   2      123.79      119.65     11.31 o 
  -4  20   2       21.40       32.66      5.95 o 
  -3  20   2      139.37      138.96      8.85 o 
  -2  20   2      105.79       96.85      7.41 o 
  -1  20   2       38.98       41.11      5.33 o 
   0  20   2       37.14       46.40      8.81 o 
   1  20   2        7.29        7.12      2.75 o 
   2  20   2      246.36      225.14      8.48 o 
   3  20   2        3.45        1.85      2.57 o 
   4  20   2       26.01       29.00      4.18 o 
  -4  21   2       12.09       10.21      4.68 o 
  -3  21   2        2.63        9.13      3.99 o 
  -2  21   2        7.34        9.47      3.86 o 
  -1  21   2      211.74      204.12     10.06 o 
   0  21   2        1.83        1.84      2.91 o 
   1  21   2      159.90      189.16      9.48 o 
   2  21   2        3.55        2.58      2.50 o 
   3  21   2        1.82        5.93      2.95 o 
   4  21   2        1.98        2.49      4.10 o 
  -3  22   2      102.01       87.28      8.06 o 
  -2  22   2        5.38        1.51      3.36 o 
  -1  22   2       21.21       20.02      6.98 o 
   0  22   2        4.14        4.45      7.68 o 
   1  22   2        3.25        3.92      3.45 o 
   2  22   2       11.55       11.14      3.81 o 
   3  22   2       19.61       23.97      4.77 o 
  -3  23   2       21.27       23.02      5.75 o 
  -2  23   2       85.95       80.56     15.31 o 
  -1  23   2       52.79       61.10      6.87 o 
   0  23   2       16.85       21.64      4.83 o 
   1  23   2       27.88       36.76      5.80 o 
   2  23   2      167.21      149.06      7.94 o 
   3  23   2       61.90       52.27      5.76 o 
  -2  24   2        7.27        8.49      4.26 o 
  -1  24   2       16.83        5.08      3.95 o 
   0  24   2        9.10       11.35      4.45 o 
   1  24   2        2.36       -1.15      3.34 o 
   2  24   2        0.02       -3.13      3.56 o 
  -1  25   2        4.35        8.32      4.92 o 
   0  25   2       85.28       97.38      8.51 o 
   1  25   2        2.71       -1.91      6.21 o 
  -7   1   3       50.55       58.16      6.65 o 
  -6   1   3       10.35        7.23      3.84 o 
  -5   1   3       36.97       44.40      5.12 o 
  -4   1   3      563.15      560.21      9.49 o 
  -3   1   3     1558.62     1585.09     21.17 o 
  -2   1   3     1730.90     1818.51     22.53 o 
  -1   1   3       11.95       23.76      1.43 o 
   0   1   3     6300.16     6362.43     56.84 o 
   1   1   3     2192.01     2153.46     20.38 o 
   2   1   3     4316.49     4495.84     41.54 o 
   3   1   3        0.96        3.40      1.13 o 
   4   1   3     2412.55     2409.65     23.65 o 
   5   1   3      155.39      164.82      6.70 o 
   6   1   3      130.48      146.69     12.01 o 
   7   1   3        3.07        2.36      4.97 o 
  -7   2   3        0.87       -0.30      3.14 o 
  -6   2   3       71.36       68.81      6.63 o 
  -5   2   3      208.80      197.69      9.14 o 
  -4   2   3      120.16      163.65      8.15 o 
  -3   2   3      429.38      498.53      9.40 o 
  -2   2   3      985.64      867.31     10.59 o 
  -1   2   3       41.37       48.37      2.35 o 
   0   2   3      646.54      604.66      6.75 o 
   1   2   3      874.11      889.97      8.51 o 
   2   2   3       12.24       20.07      1.23 o 
   3   2   3      133.13      133.69      3.78 o 
   4   2   3      204.18      224.06      5.05 o 
   5   2   3      309.00      309.21     11.75 o 
   6   2   3     1064.78     1138.74     26.20 o 
   7   2   3       26.52       33.98      7.06 o 
  -7   3   3       54.38       36.51      5.04 o 
  -6   3   3       72.97       67.83     10.85 o 
  -5   3   3       18.60       16.48      3.52 o 
  -4   3   3     3393.44     3454.00     42.19 o 
  -3   3   3       72.67       81.53      3.69 o 
  -2   3   3      606.94      603.54      9.00 o 
  -1   3   3     1675.94     1709.84     17.33 o 
   0   3   3     6143.59     6377.49     65.81 o 
   1   3   3     4060.75     4050.27     33.44 o 
   2   3   3      288.17      260.28      4.06 o 
   3   3   3       89.90      100.58      3.36 o 
   4   3   3       59.25       63.02      2.88 o 
   5   3   3     1268.24     1302.15     21.23 o 
   6   3   3       12.19       19.75      5.26 o 
   7   3   3       37.87       50.66      9.77 o 
  -7   4   3        7.66        6.48      4.47 o 
  -6   4   3        0.02       -1.98      2.53 o 
  -5   4   3       18.89       22.42      3.22 o 
  -4   4   3      398.46      392.43      9.37 o 
  -3   4   3       51.01       64.52      3.44 o 
  -2   4   3      107.99      111.62      3.30 o 
  -1   4   3     3697.05     3900.75     36.43 o 
   0   4   3      783.32      669.26     13.11 o 
   1   4   3       22.62       21.50      1.91 o 
   2   4   3      110.23       93.84      2.37 o 
   3   4   3     2319.26     2255.48     21.43 o 
   4   4   3      262.43      230.84      5.09 o 
   5   4   3      903.71      863.98     16.41 o 
   6   4   3       42.85       49.88      6.56 o 
   7   4   3       96.34      109.56     10.09 o 
  -7   5   3      102.94      134.58     10.00 o 
  -6   5   3       60.61       55.90      6.42 o 
  -5   5   3        0.40        0.00      2.37 o 
  -4   5   3      433.22      429.57     12.56 o 
  -3   5   3      143.78      127.04      4.73 o 
  -2   5   3      969.38     1003.52     11.95 o 
  -1   5   3        5.68        1.00      0.69 o 
   0   5   3      334.92      299.31      4.13 o 
   1   5   3       62.94       62.01      1.89 o 
   2   5   3      310.80      355.89      5.05 o 
   3   5   3      193.10      178.56      4.03 o 
   4   5   3      750.12      712.29     11.49 o 
   5   5   3      679.94      652.13     13.93 o 
   6   5   3       52.75       66.58     20.17 o 
   7   5   3       17.80       28.39     10.93 o 
  -7   6   3       74.28       77.74      9.63 o 
  -6   6   3       17.46       24.20      5.16 o 
  -5   6   3      710.25      703.08     15.19 o 
  -4   6   3        1.29        5.59      2.05 o 
  -3   6   3        6.30        1.14      1.28 o 
  -2   6   3     1543.03     1555.35     17.03 o 
  -1   6   3     6006.44     5781.00     89.97 o 
   0   6   3     1583.15     1503.34     14.15 o 
   1   6   3     1751.25     1687.48     17.67 o 
   2   6   3      975.41     1009.59     10.71 o 
   3   6   3       27.40       39.96      2.06 o 
   4   6   3      811.04      842.95     12.97 o 
   5   6   3      240.02      226.36      8.25 o 
   6   6   3      123.91      134.83      9.52 o 
   7   6   3       11.83       19.02      7.36 o 
  -7   7   3        1.15        1.04      4.35 o 
  -6   7   3      115.20      113.49     12.59 o 
  -5   7   3        0.17        1.69      2.48 o 
  -4   7   3      441.19      446.29     10.45 o 
  -3   7   3       18.34       23.85      2.56 o 
  -2   7   3      114.34      101.48      3.96 o 
  -1   7   3      754.25      753.19     10.71 o 
   0   7   3     3315.18     3167.08     82.98 o 
   1   7   3        3.68        1.16      0.67 o 
   2   7   3      979.78      974.69     14.69 o 
   3   7   3      224.01      203.77      5.19 o 
   4   7   3        3.14        4.16      1.81 o 
   5   7   3        0.11       -1.88      3.84 o 
   6   7   3      307.75      309.66     13.66 o 
  -7   8   3       18.12       15.06      5.53 o 
  -6   8   3        9.02       11.58      4.39 o 
  -5   8   3       17.77       19.15      3.41 o 
  -4   8   3      151.04      148.65      6.07 o 
  -3   8   3      461.61      445.95     14.76 o 
  -2   8   3      788.39      727.28     13.33 o 
  -1   8   3        0.61        0.25      0.92 o 
   0   8   3     1382.04     1282.42     16.93 o 
   1   8   3      438.20      482.29      6.43 o 
   2   8   3       19.43       24.35      1.93 o 
   3   8   3      196.28      167.99      6.11 o 
   4   8   3      718.73      729.62     14.20 o 
   5   8   3      718.33      698.97     22.19 o 
   6   8   3       45.52       49.73      7.13 o 
  -6   9   3        6.52        8.10      4.32 o 
  -5   9   3      168.24      159.73      7.07 o 
  -4   9   3     1506.41     1457.35     22.70 o 
  -3   9   3      480.95      487.43     10.50 o 
  -2   9   3      845.93      706.41     12.22 o 
  -1   9   3       15.70       13.31      2.07 o 
   0   9   3      808.70      866.81     14.95 o 
   1   9   3     1706.32     1697.83     16.67 o 
   2   9   3       53.74       55.84      2.81 o 
   3   9   3      159.02      158.25      4.87 o 
   4   9   3        3.83        0.17      1.52 o 
   5   9   3      604.36      571.02     17.78 o 
   6   9   3        5.02        5.32      4.45 o 
  -6  10   3       22.66       24.37      5.38 o 
  -5  10   3      581.94      582.67     13.68 o 
  -4  10   3      136.74      141.36      6.36 o 
  -3  10   3     1227.97     1203.62     32.28 o 
  -2  10   3      828.83      959.43     15.33 o 
  -1  10   3     3014.76     2925.02     34.33 o 
   0  10   3     3537.75     3469.69     40.24 o 
   1  10   3     1623.86     1658.83     19.07 o 
   2  10   3       53.87       56.68      2.95 o 
   3  10   3       26.05       19.53      2.30 o 
   4  10   3        2.61        3.24      1.95 o 
   5  10   3        5.26        6.14      5.37 o 
   6  10   3      186.21      187.63     11.62 o 
  -6  11   3      144.50      161.45     10.20 o 
  -5  11   3      290.49      277.02      9.37 o 
  -4  11   3      496.00      517.85     12.24 o 
  -3  11   3        2.56        5.27      2.19 o 
  -2  11   3      868.75      797.64     13.89 o 
  -1  11   3     1475.11     1505.86     41.98 o 
   0  11   3      346.09      356.74      7.91 o 
   1  11   3       47.29       30.02      2.33 o 
   2  11   3        3.34        4.81      1.54 o 
   3  11   3        0.09        1.05      1.51 o 
   4  11   3      140.67      158.85      5.90 o 
   5  11   3      188.66      185.00     10.69 o 
   6  11   3       51.52       58.60      7.86 o 
  -6  12   3       36.38       50.24      6.79 o 
  -5  12   3        4.89        2.77      2.90 o 
  -4  12   3       34.82       34.65      4.00 o 
  -3  12   3        4.16       10.23      2.51 o 
  -2  12   3     1641.73     1626.57     36.96 o 
  -1  12   3       22.50       16.12      2.12 o 
   0  12   3      317.90      316.98      6.55 o 
   1  12   3        1.37        2.06      1.91 o 
   2  12   3       92.32      111.03      4.21 o 
   3  12   3      500.15      459.43      9.28 o 
   4  12   3      544.15      566.82     11.46 o 
   5  12   3      123.05      146.05      9.95 o 
   6  12   3        1.15       -0.51      4.70 o 
  -6  13   3        1.81        1.01      3.85 o 
  -5  13   3        0.28        4.35      3.08 o 
  -4  13   3      271.02      270.49      9.08 o 
  -3  13   3      415.96      450.11     10.99 o 
  -2  13   3      212.71      206.66      8.39 o 
  -1  13   3      275.37      280.79      6.90 o 
   0  13   3     4015.46     4102.72     47.30 o 
   1  13   3        0.11        0.85      1.42 o 
   2  13   3       60.85       63.27      3.47 o 
   3  13   3       44.23       49.89      3.49 o 
   4  13   3        4.29        3.36      2.44 o 
   5  13   3       70.29       78.81     16.99 o 
   6  13   3       21.97       18.63      6.32 o 
  -6  14   3        0.48       -1.21      4.24 o 
  -5  14   3       51.39       55.17      5.40 o 
  -4  14   3      336.71      347.90     12.19 o 
  -3  14   3       82.63       88.04      5.41 o 
  -2  14   3      383.35      372.21     11.66 o 
  -1  14   3     1494.53     1348.90     24.81 o 
   0  14   3       70.46       56.79      3.68 o 
   1  14   3      113.13      110.84      4.38 o 
   2  14   3      140.41      155.05      5.26 o 
   3  14   3        3.96       -1.29      1.67 o 
   4  14   3      502.44      499.50     11.03 o 
   5  14   3      120.34      109.14      9.22 o 
  -5  15   3        2.55        4.19      3.32 o 
  -4  15   3      295.21      304.41     15.59 o 
  -3  15   3        1.51        0.72      2.27 o 
  -2  15   3      336.51      300.30     10.72 o 
  -1  15   3        1.68        3.53      2.62 o 
   0  15   3       24.68       29.13      3.07 o 
   1  15   3      655.49      678.77     11.54 o 
   2  15   3       36.31       34.92      4.51 o 
   3  15   3       72.72       80.96      4.55 o 
   4  15   3       21.84       26.10      3.47 o 
   5  15   3        0.66       -4.60      3.74 o 
  -5  16   3      195.30      186.53      8.97 o 
  -4  16   3        3.92        3.88      2.93 o 
  -3  16   3       72.69       68.88      6.28 o 
  -2  16   3       70.62       85.88      6.31 o 
  -1  16   3      222.14      240.70      9.39 o 
   0  16   3      159.72      168.71      6.23 o 
   1  16   3      107.52      101.14      4.60 o 
   2  16   3      529.58      462.81      9.76 o 
   3  16   3       89.56       68.94      4.38 o 
   4  16   3       29.66       25.53      3.56 o 
   5  16   3        1.00        1.01      4.18 o 
  -5  17   3       33.97       30.38      5.01 o 
  -4  17   3      100.56       92.19      6.41 o 
  -3  17   3      459.61      461.43     14.96 o 
  -2  17   3       31.78       33.23      5.10 o 
  -1  17   3      124.16      114.24      7.03 o 
   0  17   3        0.16       -2.32      1.55 o 
   1  17   3       64.14       59.64      4.53 o 
   2  17   3      118.18       95.09      4.81 o 
   3  17   3        4.31       10.41      3.55 o 
   4  17   3      540.89      540.02     17.28 o 
   5  17   3        9.51       -1.13      5.46 o 
  -5  18   3       16.51       19.98      4.55 o 
  -4  18   3       79.67       87.18      6.48 o 
  -3  18   3       56.24       56.41      6.26 o 
  -2  18   3      134.82      106.74      7.35 o 
  -1  18   3       82.14       87.82     10.32 o 
   0  18   3       57.83       57.96      8.88 o 
   1  18   3        6.53       10.22      3.82 o 
   2  18   3      166.33      153.97      5.92 o 
   3  18   3      887.46      848.46     15.28 o 
   4  18   3       41.02       37.95      4.17 o 
   5  18   3        8.03       13.01      5.99 o 
  -4  19   3      137.58      132.67     15.93 o 
  -3  19   3       78.52       79.84      7.63 o 
  -2  19   3       14.88       10.14      3.67 o 
  -1  19   3       91.25       92.93      7.03 o 
   0  19   3      456.85      440.13     13.90 o 
   1  19   3       73.64       69.93      4.89 o 
   2  19   3        7.41        8.07      3.62 o 
   3  19   3        2.12        0.68      2.40 o 
   4  19   3       70.60       64.57      5.09 o 
  -4  20   3        0.94        5.68      4.09 o 
  -3  20   3       28.58       30.59      5.43 o 
  -2  20   3      146.33      149.88      8.81 o 
  -1  20   3        9.85       13.41      4.00 o 
   0  20   3      145.14      155.50      8.44 o 
   1  20   3      175.90      173.21      7.21 o 
   2  20   3       28.51       29.44      3.62 o 
   3  20   3        0.09       -0.03      2.26 o 
   4  20   3       11.20       12.40      3.33 o 
  -4  21   3        0.55       -3.31      3.59 o 
  -3  21   3       45.31       45.35      6.24 o 
  -2  21   3       60.88       58.70     10.08 o 
  -1  21   3       66.56       60.87      9.48 o 
   0  21   3       58.65       53.73      6.00 o 
   1  21   3        8.23        5.57      3.78 o 
   2  21   3       56.26       62.14      5.46 o 
   3  21   3      166.22      176.79      7.35 o 
  -3  22   3       95.62       92.88      8.24 o 
  -2  22   3       11.62        3.58      3.57 o 
  -1  22   3      180.86      196.95     10.31 o 
   0  22   3      196.00      202.02     10.18 o 
   1  22   3      194.41      197.39     10.09 o 
   2  22   3        0.96       -4.00      2.66 o 
   3  22   3       18.37       14.35      3.44 o 
  -3  23   3       16.88       19.07      5.51 o 
  -2  23   3        6.34        6.73      4.31 o 
  -1  23   3       61.96       72.79      7.32 o 
   0  23   3      334.36      322.51     13.31 o 
   1  23   3       37.95       46.23      6.59 o 
   2  23   3       50.47       48.15      7.14 o 
  -2  24   3      212.92      226.92     24.93 o 
  -1  24   3       94.99       86.34      8.15 o 
   0  24   3       14.63       13.92      4.49 o 
   1  24   3        0.08        3.08      3.80 o 
   2  24   3      135.98      128.32     17.69 o 
  -1  25   3       78.28       75.34      7.95 o 
   0  25   3        8.21        7.85      4.26 o 
  -7   0   4      123.26      152.47     14.01 o 
  -6   0   4       37.89       21.47      6.50 o 
  -5   0   4        2.50       -1.78      3.61 o 
  -4   0   4      814.61      810.04     16.72 o 
  -3   0   4     1324.90     1491.22     23.96 o 
  -2   0   4      671.75      622.40     12.49 o 
  -1   0   4       40.24       42.14      2.56 o 
   0   0   4     1093.22     1187.41     17.31 o 
   1   0   4        9.28        4.76      1.78 o 
   2   0   4     8831.18     8397.02    106.33 o 
   3   0   4        1.08       10.57      2.01 o 
   4   0   4     1331.88     1263.88     22.05 o 
   5   0   4      274.87      263.45     26.62 o 
   6   0   4       26.36       34.17      9.14 o 
   7   0   4      124.31      156.23     16.60 o 
  -7   1   4        9.09        0.13      3.08 o 
  -6   1   4      111.94      114.94      8.11 o 
  -5   1   4      479.22      450.16     14.14 o 
  -4   1   4      108.64      124.27      4.31 o 
  -3   1   4      972.89      929.39     11.78 o 
  -2   1   4        0.14       -1.45      0.97 o 
  -1   1   4        5.77       12.05      1.15 o 
   0   1   4     9512.10     9555.17     84.62 o 
   1   1   4     1995.79     1993.84     28.13 o 
   2   1   4     5086.58     5301.91     53.32 o 
   3   1   4     1472.61     1385.50     15.55 o 
   4   1   4      134.89      139.67      4.04 o 
   5   1   4      357.29      363.32     10.06 o 
   6   1   4       69.21       65.88      7.78 o 
   7   1   4       21.71       23.65      6.80 o 
  -7   2   4        8.45        8.29      3.95 o 
  -6   2   4      169.02      171.65      9.40 o 
  -5   2   4      134.85      138.41      7.84 o 
  -4   2   4     1489.53     1557.37     18.91 o 
  -3   2   4      893.05      990.47     14.86 o 
  -2   2   4      460.24      422.94      8.15 o 
  -1   2   4     7771.50     7280.08     65.72 o 
   0   2   4     3383.56     3354.77     31.04 o 
   1   2   4    31721.63    30137.69    238.68 o 
   2   2   4      195.94      212.69      3.53 o 
   3   2   4     1228.42     1251.11     13.30 o 
   4   2   4      304.13      318.32      6.03 o 
   5   2   4     3580.18     3630.98     57.63 o 
   6   2   4       18.03       26.77      5.57 o 
   7   2   4       19.77       12.69      6.28 o 
  -7   3   4        8.80        4.08      3.47 o 
  -6   3   4       69.93       51.80      8.47 o 
  -5   3   4       45.69       33.85      4.82 o 
  -4   3   4      899.42      810.13     17.99 o 
  -3   3   4      174.16      277.21      5.62 o 
  -2   3   4        6.65        4.08      0.87 o 
  -1   3   4     1314.88     1170.61     40.42 o 
   0   3   4      122.76      142.69      2.80 o 
   1   3   4      561.32      654.83      6.90 o 
   2   3   4      160.50      167.55      4.24 o 
   3   3   4     2421.24     2459.63     23.01 o 
   4   3   4       64.22       74.59      3.13 o 
   5   3   4       54.71       39.40      5.70 o 
   6   3   4      123.83      106.80     13.02 o 
   7   3   4       18.24       30.67      7.49 o 
  -7   4   4       63.32       55.06      9.91 o 
  -6   4   4       23.99       22.91      5.78 o 
  -5   4   4      383.30      390.61     14.25 o 
  -4   4   4      210.47      222.51      6.91 o 
  -3   4   4      309.74      284.52      5.75 o 
  -2   4   4      737.01      722.37      7.88 o 
  -1   4   4      142.28      185.13      5.93 o 
   0   4   4      309.40      314.50      9.33 o 
   1   4   4       50.02       52.31      1.65 o 
   2   4   4        9.78        1.63      0.72 o 
   3   4   4      188.87      216.21      4.34 o 
   4   4   4      439.54      427.14      7.16 o 
   5   4   4      367.38      387.80     16.63 o 
   6   4   4      101.78      102.69      8.46 o 
   7   4   4       36.21       45.80      9.51 o 
  -7   5   4      109.34      122.19     31.14 o 
  -6   5   4        2.58        6.34      5.66 o 
  -5   5   4       92.67      102.58      7.29 o 
  -4   5   4      209.13      208.74      6.73 o 
  -3   5   4      150.39      163.94      4.99 o 
  -2   5   4     1718.41     1788.41     19.21 o 
  -1   5   4      193.70      190.35      4.26 o 
   0   5   4      245.97      184.97      7.33 o 
   1   5   4      434.09      466.51      5.78 o 
   2   5   4     2357.28     2462.90     22.27 o 
   3   5   4       65.34       70.65      2.66 o 
   4   5   4      931.41      935.84     13.61 o 
   5   5   4      185.18      182.72     10.25 o 
   6   5   4        2.34       -3.10      3.78 o 
  -7   6   4        0.16        2.52      5.22 o 
  -6   6   4      209.85      206.78     17.59 o 
  -5   6   4       73.38       80.84      6.91 o 
  -4   6   4        7.63        8.18      2.39 o 
  -3   6   4      591.86      555.80      8.73 o 
  -2   6   4      261.12      278.70      5.20 o 
  -1   6   4       22.75       24.26      2.61 o 
   0   6   4      877.84      944.60      9.90 o 
   1   6   4        0.32        3.40      0.76 o 
   2   6   4       26.10       24.56      1.47 o 
   3   6   4     1872.89     1906.86     18.89 o 
   4   6   4      180.87      169.04      5.33 o 
   5   6   4      643.07      659.40     18.83 o 
   6   6   4        8.67        6.62      6.11 o 
  -7   7   4        6.99       13.84      5.43 o 
  -6   7   4        1.54        7.69      4.10 o 
  -5   7   4       11.47       20.32      8.01 o 
  -4   7   4       19.74       16.19      2.76 o 
  -3   7   4       73.54       84.01      3.28 o 
  -2   7   4      513.23      546.75      8.08 o 
  -1   7   4       10.70       14.07      1.39 o 
   0   7   4     1030.22     1001.45     12.46 o 
   1   7   4     1697.01     1870.18     19.83 o 
   2   7   4       34.72       31.47      1.64 o 
   3   7   4      184.49      183.04      4.97 o 
   4   7   4      301.77      325.02      7.50 o 
   5   7   4        0.71        1.91      3.70 o 
   6   7   4      185.58      196.16     19.08 o 
  -7   8   4        0.02       -3.34      3.83 o 
  -6   8   4       20.01       24.52      5.44 o 
  -5   8   4       25.44       37.35      5.41 o 
  -4   8   4      158.65      169.08      9.42 o 
  -3   8   4       96.17       96.32      6.12 o 
  -2   8   4       36.98       37.31      2.41 o 
  -1   8   4       50.36       48.93      2.57 o 
   0   8   4      279.92      242.55      4.37 o 
   1   8   4     2606.35     2734.66     24.74 o 
   2   8   4       74.29       93.37      2.67 o 
   3   8   4      982.05      919.15     13.09 o 
   4   8   4      141.49      139.87      7.72 o 
   5   8   4        8.64        9.85      4.24 o 
   6   8   4       34.87       34.41      6.29 o 
  -6   9   4       26.03       20.22      5.22 o 
  -5   9   4      112.48      109.86      8.05 o 
  -4   9   4      890.38      886.22     16.30 o 
  -3   9   4      269.03      302.57      8.06 o 
  -2   9   4      247.42      275.93      6.17 o 
  -1   9   4       30.27       23.96      2.60 o 
   0   9   4      138.28      121.87      3.19 o 
   1   9   4      110.50      128.87      4.17 o 
   2   9   4        5.26        2.36      0.80 o 
   3   9   4       33.35       31.66      2.63 o 
   4   9   4      189.90      194.80      8.45 o 
   5   9   4       60.52       61.72      7.07 o 
   6   9   4        0.00        3.53      4.57 o 
  -6  10   4       47.70       42.58      6.48 o 
  -5  10   4       17.47       15.51      3.51 o 
  -4  10   4      118.45      128.71      6.74 o 
  -3  10   4      176.52      170.41      6.24 o 
  -2  10   4      895.81      919.97     18.14 o 
  -1  10   4      492.01      539.29      9.42 o 
   0  10   4     1101.79     1115.21     16.18 o 
   1  10   4        7.83        6.32      1.23 o 
   2  10   4      568.76      516.83      8.79 o 
   3  10   4      125.80      125.73      5.40 o 
   4  10   4       73.55       81.63      4.43 o 
   5  10   4       96.50      104.60     11.72 o 
   6  10   4        0.37       -1.46      4.39 o 
  -6  11   4       68.10       69.61      7.64 o 
  -5  11   4      177.94      159.52      7.44 o 
  -4  11   4      262.73      276.65      8.83 o 
  -3  11   4       54.63       50.09      3.95 o 
  -2  11   4     1249.65     1269.42     23.51 o 
  -1  11   4        0.53        0.12      2.09 o 
   0  11   4     1816.24     1743.57     23.21 o 
   1  11   4      261.12      274.53      5.17 o 
   2  11   4       40.18       44.36      2.82 o 
   3  11   4       18.20       14.81      2.22 o 
   4  11   4      584.45      569.71     13.15 o 
   5  11   4      141.49      149.28     10.02 o 
   6  11   4      487.11      538.02     19.47 o 
  -6  12   4       41.05       28.17      5.76 o 
  -5  12   4       20.52       19.66      3.88 o 
  -4  12   4       25.14       35.79      4.09 o 
  -3  12   4      254.01      264.74      8.19 o 
  -2  12   4      130.52      148.18      6.87 o 
  -1  12   4        3.17        6.54      1.71 o 
   0  12   4      117.27      124.28      4.91 o 
   1  12   4       15.17       18.39      3.53 o 
   2  12   4      370.76      368.87      7.69 o 
   3  12   4      123.14      111.26      4.59 o 
   4  12   4       41.16       40.61      3.72 o 
   5  12   4        0.06        2.71      4.57 o 
   6  12   4        8.11        8.18      5.64 o 
  -6  13   4        7.54       12.48      7.24 o 
  -5  13   4       66.63       64.04      8.56 o 
  -4  13   4      303.06      316.58      9.91 o 
  -3  13   4     2512.25     2483.95     33.93 o 
  -2  13   4      881.32      875.06     19.00 o 
  -1  13   4        3.82        3.85      1.76 o 
   0  13   4      231.64      237.23      6.98 o 
   1  13   4     1616.92     1613.24     19.87 o 
   2  13   4        9.62        4.59      1.81 o 
   3  13   4      693.53      664.98     11.79 o 
   4  13   4       13.73       16.57      2.89 o 
   5  13   4      207.48      206.74     11.60 o 
   6  13   4      100.76      115.89     11.62 o 
  -6  14   4       40.22       51.91      7.13 o 
  -5  14   4      595.18      571.79     14.63 o 
  -4  14   4      787.04      722.59     15.78 o 
  -3  14   4      358.87      343.97     12.16 o 
  -2  14   4       12.64       13.31      3.34 o 
  -1  14   4     1789.81     1885.62     34.61 o 
   0  14   4      639.90      643.29     29.97 o 
   1  14   4      190.26      159.86      5.15 o 
   2  14   4        0.24        0.68      1.61 o 
   3  14   4        8.92        4.74      2.68 o 
   4  14   4      174.42      169.44      6.49 o 
   5  14   4      177.72      173.43     29.14 o 
  -5  15   4      125.27      124.78      7.50 o 
  -4  15   4      267.83      259.67     10.32 o 
  -3  15   4      787.56      765.69     19.25 o 
  -2  15   4     1032.61     1010.49     33.74 o 
  -1  15   4      257.73      246.52      9.29 o 
   0  15   4     3808.95     3868.60     46.06 o 
   1  15   4       87.90       91.72      7.29 o 
   2  15   4       87.66       79.69      4.19 o 
   3  15   4        7.30        6.16      2.26 o 
   4  15   4      338.80      340.94      9.20 o 
   5  15   4       45.21       53.20      7.67 o 
  -5  16   4        1.32       -0.60      2.95 o 
  -4  16   4       88.12      103.82      6.59 o 
  -3  16   4       38.22       49.86     12.10 o 
  -2  16   4      228.01      212.32      9.32 o 
  -1  16   4        6.46        6.48      3.00 o 
   0  16   4     1076.78     1101.25     17.95 o 
   1  16   4      148.61      153.64      5.41 o 
   2  16   4        4.01        5.30      2.00 o 
   3  16   4       64.50       65.24      4.36 o 
   4  16   4       84.60       91.99      5.42 o 
   5  16   4        0.88       -4.06      4.03 o 
  -5  17   4       61.31       56.45      7.44 o 
  -4  17   4        0.45        6.10      3.51 o 
  -3  17   4      804.18      776.70     20.24 o 
  -2  17   4     1268.57     1252.97     26.10 o 
  -1  17   4      112.97      120.77      7.11 o 
   0  17   4        0.02       -0.63      2.68 o 
   1  17   4       58.29       55.53      3.76 o 
   2  17   4       62.68       66.06      5.16 o 
   3  17   4      222.10      231.79      7.49 o 
   4  17   4        7.40        0.68      2.72 o 
   5  17   4       11.13       13.68      6.21 o 
  -5  18   4      119.25      119.94      7.83 o 
  -4  18   4        6.77        5.27      3.87 o 
  -3  18   4      122.76      121.68      8.50 o 
  -2  18   4      240.63      264.73     11.06 o 
  -1  18   4      552.26      546.99     15.60 o 
   0  18   4      288.23      289.96     15.06 o 
   1  18   4      212.43      221.48      7.32 o 
   2  18   4       11.45        8.35      3.41 o 
   3  18   4       60.75       56.46      4.38 o 
   4  18   4       31.86       35.81      5.18 o 
  -4  19   4       24.80       30.25      5.69 o 
  -3  19   4      240.49      231.12     11.14 o 
  -2  19   4      259.83      285.05     12.27 o 
  -1  19   4      305.77      288.67     11.43 o 
   0  19   4        3.34        6.69      3.31 o 
   1  19   4       18.34       19.90      3.40 o 
   2  19   4        6.74        4.76      2.30 o 
   3  19   4       92.33      101.62      5.59 o 
   4  19   4       12.88       17.03      3.49 o 
  -4  20   4       93.97      103.50     11.45 o 
  -3  20   4       28.68       26.99      5.56 o 
  -2  20   4       65.85       77.00      7.00 o 
  -1  20   4      172.05      178.04     12.66 o 
   0  20   4       33.34       40.93      5.36 o 
   1  20   4      163.61      157.39      6.92 o 
   2  20   4      167.46      171.57      6.64 o 
   3  20   4        2.20        3.89      2.46 o 
   4  20   4       19.61       27.18      8.21 o 
  -4  21   4       88.14       90.82     12.08 o 
  -3  21   4       76.66       74.64      7.60 o 
  -2  21   4      149.40      133.27     22.84 o 
  -1  21   4       24.58       31.12      5.19 o 
   0  21   4      137.45      163.64     19.06 o 
   1  21   4       44.90       41.41      5.39 o 
   2  21   4        1.98        2.32      2.37 o 
   3  21   4        4.30        3.52      2.66 o 
  -3  22   4       47.94       45.70      6.87 o 
  -2  22   4       39.06       39.09      6.07 o 
  -1  22   4       39.84       42.45      5.92 o 
   0  22   4       86.54       85.16      7.42 o 
   1  22   4       16.69       18.65      4.44 o 
   2  22   4      259.30      254.18      9.49 o 
   3  22   4        8.88        4.51      2.92 o 
  -2  23   4       49.63       53.36      6.79 o 
  -1  23   4      319.43      320.16     13.36 o 
   0  23   4       80.80       74.25      8.59 o 
   1  23   4        0.64       -0.74      3.27 o 
   2  23   4        5.76        6.81      3.25 o 
  -2  24   4        0.49        4.79      4.69 o 
  -1  24   4       23.28       23.97      5.24 o 
   0  24   4       12.58       12.04      4.45 o 
   1  24   4      143.80      131.87     28.49 o 
   0  25   4       91.26       94.73      8.42 o 
  -7   1   5       20.69       19.92     11.31 o 
  -6   1   5      236.18      222.07     10.77 o 
  -5   1   5      997.35      934.66     22.05 o 
  -4   1   5     1606.92     1596.22     29.63 o 
  -3   1   5       46.24       68.21      3.58 o 
  -2   1   5     1713.72     1715.03     19.15 o 
  -1   1   5      211.76      173.63      4.25 o 
   0   1   5     1075.25     1037.48     11.19 o 
   1   1   5        7.74       11.71      1.82 o 
   2   1   5     1709.25     1717.85     17.37 o 
   3   1   5     1094.43      963.17     12.97 o 
   4   1   5      413.90      420.98     11.48 o 
   5   1   5       36.52       34.76      4.07 o 
   6   1   5       19.87       26.21     11.19 o 
  -7   2   5        7.53        8.47      4.81 o 
  -6   2   5       53.46       61.17      6.46 o 
  -5   2   5       19.21       24.67      5.44 o 
  -4   2   5      102.69      104.17      6.81 o 
  -3   2   5     3478.59     3583.47     41.84 o 
  -2   2   5       43.73       28.24      1.99 o 
  -1   2   5     9321.01     9670.95    100.08 o 
   0   2   5     5561.50     5713.90     46.64 o 
   1   2   5      467.11      504.51      5.56 o 
   2   2   5     5106.50     5614.68     46.55 o 
   3   2   5      531.19      561.81      7.48 o 
   4   2   5      221.43      219.80      7.10 o 
   5   2   5      108.26       89.95      7.23 o 
   6   2   5       22.11       23.16      5.27 o 
  -7   3   5        0.14       -2.68      3.33 o 
  -6   3   5        3.31        8.52      3.88 o 
  -5   3   5      693.20      680.66     18.32 o 
  -4   3   5      243.20      245.92      9.80 o 
  -3   3   5      305.67      359.09      7.86 o 
  -2   3   5     1923.30     1949.18     24.83 o 
  -1   3   5     9113.63     8934.55     80.54 o 
   0   3   5     5094.08     4992.90     59.48 o 
   1   3   5     6788.77     6956.13     56.52 o 
   2   3   5      377.24      386.89      5.21 o 
   3   3   5      633.59      614.63      8.24 o 
   4   3   5     1554.50     1550.25     22.94 o 
   5   3   5      330.73      336.69     12.85 o 
   6   3   5       40.44       38.58      5.89 o 
  -7   4   5       36.55       41.92      9.53 o 
  -6   4   5       20.13        9.42      4.52 o 
  -5   4   5      495.37      472.37     14.99 o 
  -4   4   5      410.18      410.06     12.89 o 
  -3   4   5      448.06      404.92      7.14 o 
  -2   4   5      127.96      115.85      3.57 o 
  -1   4   5        2.58        0.82      1.02 o 
   0   4   5     1566.72     1520.41     15.80 o 
   1   4   5       31.23       69.12      2.19 o 
   2   4   5      470.98      436.50      5.81 o 
   3   4   5      552.13      544.99     10.23 o 
   4   4   5       31.13       28.96      4.10 o 
   5   4   5      155.01      155.16      9.48 o 
   6   4   5        0.05       -2.30      3.66 o 
  -7   5   5       64.00       71.43      8.21 o 
  -6   5   5      190.44      185.06     14.92 o 
  -5   5   5       94.11       93.92      7.13 o 
  -4   5   5     1089.18     1125.35     25.98 o 
  -3   5   5      351.10      339.44      6.55 o 
  -2   5   5      359.41      357.75      6.52 o 
  -1   5   5      223.94      218.64      4.34 o 
   0   5   5     1657.06     1600.41     19.46 o 
   1   5   5      610.88      557.83      6.69 o 
   2   5   5       10.28        7.51      1.04 o 
   3   5   5      558.48      590.43      7.96 o 
   4   5   5      375.07      353.88     21.42 o 
   5   5   5      463.31      518.22     20.33 o 
   6   5   5       31.66       36.83      6.27 o 
  -7   6   5       59.93       73.41      8.38 o 
  -6   6   5      277.28      290.86     17.62 o 
  -5   6   5        0.12        2.09      3.17 o 
  -4   6   5       10.26        6.32      3.03 o 
  -3   6   5       23.59       19.81      2.25 o 
  -2   6   5       23.05       16.33      1.71 o 
  -1   6   5        2.12       -1.04      0.73 o 
   0   6   5     1179.42     1040.99     22.16 o 
   1   6   5      124.39      113.51      2.76 o 
   2   6   5      573.06      578.64      7.35 o 
   3   6   5       14.79       15.51      1.58 o 
   4   6   5     1427.27     1328.18     27.48 o 
   5   6   5      432.65      438.37     15.31 o 
   6   6   5       51.33       53.40      7.13 o 
  -7   7   5       59.39       76.30      9.75 o 
  -6   7   5        6.59        7.62      4.31 o 
  -5   7   5      228.60      192.28      9.99 o 
  -4   7   5      151.75      164.95      6.35 o 
  -3   7   5      215.87      217.47      5.28 o 
  -2   7   5      387.69      431.33     10.42 o 
  -1   7   5     2168.76     2149.59     25.58 o 
   0   7   5      246.85      285.55      4.71 o 
   1   7   5        3.35       17.96      3.20 o 
   2   7   5       38.50       26.37      1.64 o 
   3   7   5       85.01      100.83      4.76 o 
   4   7   5     1671.66     1724.87     33.25 o 
   5   7   5      587.22      586.79     18.19 o 
   6   7   5       85.23       96.51      8.92 o 
  -6   8   5       67.45       69.99      7.43 o 
  -5   8   5     1578.23     1506.71     31.17 o 
  -4   8   5       12.20       11.26      2.89 o 
  -3   8   5     2915.67     2832.36     35.84 o 
  -2   8   5       34.70       46.30      3.88 o 
  -1   8   5      392.43      488.49      7.71 o 
   0   8   5      107.43      108.41      3.28 o 
   1   8   5     1339.72     1257.96     14.87 o 
   2   8   5      964.56      991.81     11.23 o 
   3   8   5      931.38      906.23     17.12 o 
   4   8   5      431.12      473.77     15.35 o 
   5   8   5       18.45        9.89      4.57 o 
   6   8   5       38.05       45.55      7.80 o 
  -6   9   5       60.22       49.65      9.67 o 
  -5   9   5      469.75      431.66     15.15 o 
  -4   9   5        1.47        6.52      2.68 o 
  -3   9   5        0.73        4.57      2.18 o 
  -2   9   5      144.13      158.99      5.92 o 
  -1   9   5     1359.05     1371.76     16.12 o 
   0   9   5     1185.24     1344.68     14.14 o 
   1   9   5     1242.00     1153.30     15.92 o 
   2   9   5       23.29       16.88      1.56 o 
   3   9   5      288.78      296.30      6.71 o 
   4   9   5      623.25      598.73     17.53 o 
   5   9   5       92.86       97.35      8.43 o 
   6   9   5       31.55       16.01      9.43 o 
  -6  10   5      147.60      119.63      9.33 o 
  -5  10   5       54.69       51.17      6.43 o 
  -4  10   5      678.96      680.30     22.20 o 
  -3  10   5       71.27       71.69      5.58 o 
  -2  10   5      947.05      909.92     14.08 o 
  -1  10   5       27.21       12.06      1.91 o 
   0  10   5     3106.43     3099.04     28.30 o 
   1  10   5     1014.73     1092.41     12.38 o 
   2  10   5      362.95      360.36      8.51 o 
   3  10   5      287.12      283.30      6.71 o 
   4  10   5      735.44      757.98     20.49 o 
   5  10   5      412.24      414.64     16.15 o 
   6  10   5       11.49       13.41      7.44 o 
  -6  11   5       97.43       98.42      8.64 o 
  -5  11   5       70.74       62.67      6.74 o 
  -4  11   5      693.87      646.17     13.96 o 
  -3  11   5      245.40      238.10      9.71 o 
  -2  11   5      315.20      361.42     10.80 o 
  -1  11   5      300.44      327.53      7.39 o 
   0  11   5       37.98       48.81      2.47 o 
   1  11   5      500.27      525.94      7.76 o 
   2  11   5      636.31      585.85     26.40 o 
   3  11   5       11.38        9.11      2.03 o 
   4  11   5        8.60       10.02      4.18 o 
   5  11   5      294.46      308.47     13.90 o 
   6  11   5       60.79       71.94      8.69 o 
  -6  12   5        1.19       -1.57      3.49 o 
  -5  12   5        6.76        6.38      7.08 o 
  -4  12   5      404.63      381.38     12.88 o 
  -3  12   5     1710.68     1720.98     31.72 o 
  -2  12   5      178.72      211.29     14.25 o 
  -1  12   5       80.72       91.98      6.14 o 
   0  12   5      120.00      116.52      5.74 o 
   1  12   5      794.99      764.80     10.12 o 
   2  12   5      303.42      278.84      7.08 o 
   3  12   5       48.79       43.04      3.84 o 
   4  12   5        4.32        9.87      4.34 o 
   5  12   5      119.96      127.89     11.58 o 
   6  12   5       92.23       95.16      9.37 o 
  -6  13   5        3.73        4.65      4.05 o 
  -5  13   5      280.62      264.37     13.93 o 
  -4  13   5        7.61       11.98      4.56 o 
  -3  13   5        2.11        4.09      3.37 o 
  -2  13   5        5.11        2.37      3.71 o 
  -1  13   5     1551.75     1568.51     21.78 o 
   0  13   5      471.21      486.08     10.35 o 
   1  13   5      374.91      383.73      7.92 o 
   2  13   5       99.37       90.49      4.07 o 
   3  13   5      589.22      591.60     10.99 o 
   4  13   5      825.69      799.46     21.84 o 
   5  13   5       41.55       35.26      6.98 o 
  -6  14   5        3.28       -0.99      3.97 o 
  -5  14   5        8.37        8.74      4.66 o 
  -4  14   5      117.42      105.88      6.48 o 
  -3  14   5      122.40      138.31      8.05 o 
  -2  14   5      415.33      390.98     21.18 o 
  -1  14   5      394.85      378.26      8.84 o 
   0  14   5      147.06      164.38      6.20 o 
   1  14   5      401.85      422.36     11.38 o 
   2  14   5       63.28       61.46      3.65 o 
   3  14   5       44.33       44.15      3.48 o 
   4  14   5       30.04       28.83      5.75 o 
   5  14   5       37.65       37.89      7.12 o 
  -5  15   5       20.02       20.44      5.27 o 
  -4  15   5       44.86       43.63      6.04 o 
  -3  15   5       18.67       22.10      4.66 o 
  -2  15   5       26.56       24.41      4.19 o 
  -1  15   5      656.85      696.06     23.01 o 
   0  15   5      920.84      967.18     16.86 o 
   1  15   5       53.29       52.58      3.49 o 
   2  15   5        7.71        7.19      2.07 o 
   3  15   5      215.58      211.47      9.88 o 
   4  15   5      402.54      414.35     15.86 o 
   5  15   5       11.88        5.90     10.18 o 
  -5  16   5        7.98        4.30      4.11 o 
  -4  16   5        5.22        8.17      4.36 o 
  -3  16   5       27.71       27.93      5.97 o 
  -2  16   5       20.37       31.36      7.12 o 
  -1  16   5      382.55      377.16     12.12 o 
   0  16   5       76.10       76.47      7.37 o 
   1  16   5        0.11        1.23      1.80 o 
   2  16   5      204.36      182.95      6.09 o 
   3  16   5      538.74      522.78     10.99 o 
   4  16   5       33.62       41.61      6.65 o 
   5  16   5       38.30       39.56      7.03 o 
  -5  17   5       23.20       25.04      5.86 o 
  -4  17   5      100.22      121.76      8.94 o 
  -3  17   5        2.84        3.31      4.04 o 
  -2  17   5      315.27      305.19     20.02 o 
  -1  17   5      233.80      232.69     14.39 o 
   0  17   5      645.43      631.03     14.93 o 
   1  17   5      113.87      108.75      5.75 o 
   2  17   5      313.18      300.07      7.95 o 
   3  17   5      336.37      340.32      8.96 o 
   4  17   5        4.83        0.95      9.63 o 
   5  17   5        0.80        2.51      4.80 o 
  -5  18   5       36.63       29.81      6.11 o 
  -4  18   5        8.13       10.78      4.33 o 
  -3  18   5      260.00      259.48     17.62 o 
  -2  18   5       17.71       29.56      5.20 o 
  -1  18   5        8.63       12.24      3.63 o 
   0  18   5      641.10      612.60     16.42 o 
   1  18   5       72.92       72.55      4.93 o 
   2  18   5      357.03      333.32      8.67 o 
   3  18   5       53.37       55.16      4.34 o 
   4  18   5        0.29       -1.25      4.10 o 
  -4  19   5        2.04       -1.29      3.72 o 
  -3  19   5       10.02       13.24      4.65 o 
  -2  19   5        0.35        3.76      3.04 o 
  -1  19   5      351.57      337.03     12.40 o 
   0  19   5      216.07      207.91      9.59 o 
   1  19   5       13.10       13.48      2.66 o 
   2  19   5        0.04        0.15      2.05 o 
   3  19   5        0.05       -0.66      2.00 o 
   4  19   5       27.13       35.33      6.95 o 
  -4  20   5        7.74       10.01      4.94 o 
  -3  20   5       97.04      104.33     19.32 o 
  -2  20   5       78.70       82.20      9.65 o 
  -1  20   5        5.85        8.76      3.76 o 
   0  20   5        3.64        2.74      3.09 o 
   1  20   5        9.69        9.04      2.76 o 
   2  20   5       32.86       37.60      3.79 o 
   3  20   5        1.40        1.97      2.28 o 
   4  20   5        0.01        0.83      4.27 o 
  -3  21   5       21.49       13.30      4.89 o 
  -2  21   5       17.22       30.39      5.54 o 
  -1  21   5        1.92       -0.32      3.15 o 
   0  21   5       38.01       46.19      5.80 o 
   1  21   5       81.86       77.14      6.77 o 
   2  21   5        0.87       -0.03      2.28 o 
   3  21   5        0.06       -1.17      2.34 o 
  -3  22   5       24.43       13.89      5.28 o 
  -2  22   5      156.70      154.92     13.52 o 
  -1  22   5        1.31       -2.34      3.16 o 
   0  22   5        1.81        6.05      5.99 o 
   1  22   5      104.75      106.11      7.83 o 
   2  22   5       14.52       16.13      3.27 o 
   3  22   5       71.12       78.49      5.52 o 
  -2  23   5        6.07        6.39      4.30 o 
  -1  23   5       14.66       12.92      5.39 o 
   0  23   5        0.49        6.11      5.22 o 
   1  23   5        8.35       12.16      4.27 o 
   2  23   5       66.05       66.56      5.79 o 
  -1  24   5       17.22       16.00      6.06 o 
   0  24   5       24.29       29.52      6.47 o 
   1  24   5      151.09      162.36      9.83 o 
  -7   0   6        3.21        4.67      5.49 o 
  -6   0   6        1.29       -4.28      4.28 o 
  -5   0   6     1046.07     1024.10     33.59 o 
  -4   0   6      888.35      788.46     26.62 o 
  -3   0   6     5968.17     5875.72     80.56 o 
  -2   0   6      295.48      387.91      9.94 o 
  -1   0   6       33.44       30.84      6.47 o 
   0   0   6       43.08       41.34      4.09 o 
   1   0   6     3807.92     3241.58     63.43 o 
   2   0   6      353.34      384.12     13.52 o 
   3   0   6       14.05       12.61      3.61 o 
   4   0   6      207.14      173.94     10.68 o 
   5   0   6     2455.13     2487.78     67.48 o 
   6   0   6      325.94      352.84     22.57 o 
  -7   1   6       12.86       19.84      5.08 o 
  -6   1   6       94.13      102.23      8.20 o 
  -5   1   6       80.91       86.33     14.94 o 
  -4   1   6      700.66      678.71     21.85 o 
  -3   1   6      139.27      152.55      6.74 o 
  -2   1   6      615.00      700.86     10.16 o 
  -1   1   6      246.44      355.34      5.98 o 
   0   1   6     2502.44     2538.98     24.70 o 
   1   1   6     9508.57    10271.31    130.48 o 
   2   1   6     3300.69     3331.72     46.81 o 
   3   1   6     1081.88     1066.75     19.68 o 
   4   1   6     1102.87     1094.52     21.28 o 
   5   1   6       58.32       56.63      6.30 o 
   6   1   6      101.94      124.17     12.99 o 
  -7   2   6       78.01       89.35      9.48 o 
  -6   2   6        5.54       15.99      4.41 o 
  -5   2   6        9.72        6.33      3.71 o 
  -4   2   6      210.47      167.34     11.38 o 
  -3   2   6      559.34      580.06      9.82 o 
  -2   2   6     4867.20     4818.27     46.53 o 
  -1   2   6      108.69      107.09      3.17 o 
   0   2   6     7484.61     7451.97     60.50 o 
   1   2   6      385.07      449.31      6.02 o 
   2   2   6     1452.43     1617.76     25.85 o 
   3   2   6      130.53      152.72      5.47 o 
   4   2   6     7208.12     7029.22     79.51 o 
   5   2   6      102.48       92.32     11.45 o 
   6   2   6       32.70       38.77     10.16 o 
  -7   3   6       35.31       24.57      5.71 o 
  -6   3   6        2.22        4.54      5.61 o 
  -5   3   6      889.25      847.86     23.15 o 
  -4   3   6     1729.13     1685.72     39.68 o 
  -3   3   6       20.75       11.30      1.98 o 
  -2   3   6      346.71      326.26      6.37 o 
  -1   3   6      340.76      364.30      6.21 o 
   0   3   6      671.59      835.15      8.97 o 
   1   3   6       33.16       19.99      1.14 o 
   2   3   6     2822.78     2893.18     25.53 o 
   3   3   6      139.77      169.74      5.81 o 
   4   3   6      150.71      168.57      8.18 o 
   5   3   6      188.21      190.79     10.07 o 
   6   3   6       19.31       21.33      5.31 o 
  -7   4   6        2.87        5.44      3.66 o 
  -6   4   6      400.02      366.47     14.25 o 
  -5   4   6       44.22       50.15      5.90 o 
  -4   4   6     3390.93     3289.01     51.89 o 
  -3   4   6       63.70       73.68      3.17 o 
  -2   4   6       62.52       53.27      3.27 o 
  -1   4   6     3687.92     3826.06     37.06 o 
   0   4   6     2111.25     2235.21     20.17 o 
   1   4   6     6161.30     6418.63     52.75 o 
   2   4   6      318.64      360.93      5.11 o 
   3   4   6      484.56      501.41     10.57 o 
   4   4   6       58.58       62.44      4.43 o 
   5   4   6      192.56      198.69     10.93 o 
   6   4   6       44.57       52.84     15.45 o 
  -7   5   6       24.34       44.18      7.43 o 
  -6   5   6      170.74      143.86     13.86 o 
  -5   5   6      142.36      150.72      8.78 o 
  -4   5   6     1024.55     1026.09     22.59 o 
  -3   5   6      336.44      351.38      6.80 o 
  -2   5   6      176.63      163.47      4.47 o 
  -1   5   6     2913.04     3350.88     30.17 o 
   0   5   6     2287.91     2342.03     23.56 o 
   1   5   6     6909.23     7480.37     61.24 o 
   2   5   6      140.94      146.58      3.35 o 
   3   5   6        0.95        1.77      1.63 o 
   4   5   6        1.63        3.59      3.32 o 
   5   5   6       68.94       72.22      7.03 o 
   6   5   6       41.40       34.35      6.35 o 
  -7   6   6       35.76       44.84      9.24 o 
  -6   6   6       45.85       39.51      6.38 o 
  -5   6   6       93.62       85.18      7.47 o 
  -4   6   6       35.28       30.82      5.03 o 
  -3   6   6      721.16      674.47     12.29 o 
  -2   6   6      528.29      595.56      9.35 o 
  -1   6   6        7.59        7.14      1.29 o 
   0   6   6      632.36      636.74     10.41 o 
   1   6   6     1604.42     1789.84     17.11 o 
   2   6   6       31.06       29.52      1.66 o 
   3   6   6       54.49       66.70      3.86 o 
   4   6   6      626.94      596.68     22.07 o 
   5   6   6       37.69       28.72      6.35 o 
   6   6   6       84.02       79.02      8.19 o 
  -6   7   6        0.30        2.44      4.11 o 
  -5   7   6      383.23      349.12     13.45 o 
  -4   7   6      580.61      598.51     16.71 o 
  -3   7   6      970.87      976.57     15.75 o 
  -2   7   6      785.87      898.16     12.39 o 
  -1   7   6     1769.91     1704.24     19.04 o 
   0   7   6      112.60       95.93      4.08 o 
   1   7   6      408.56      426.79      6.12 o 
   2   7   6     1493.38     1487.59     15.20 o 
   3   7   6      738.79      727.90      9.50 o 
   4   7   6      114.20      117.86      8.11 o 
   5   7   6      180.01      192.40     10.74 o 
   6   7   6      234.80      236.57     18.05 o 
  -6   8   6        0.86        1.38      3.56 o 
  -5   8   6      109.60       87.95     15.59 o 
  -4   8   6       89.86       88.48      7.18 o 
  -3   8   6       97.23       99.09      6.27 o 
  -2   8   6       33.78       21.80      2.36 o 
  -1   8   6      989.39     1079.52     13.64 o 
   0   8   6      194.14      208.74      4.25 o 
   1   8   6       38.68       46.64      2.14 o 
   2   8   6       11.37       18.46      1.56 o 
   3   8   6       69.38       68.34      4.38 o 
   4   8   6      638.24      637.37     18.38 o 
   5   8   6       41.09       38.61      6.07 o 
   6   8   6        1.47       -1.94      4.35 o 
  -6   9   6       29.36       18.59      5.15 o 
  -5   9   6      382.89      322.86     13.08 o 
  -4   9   6      318.14      315.65     26.66 o 
  -3   9   6      333.99      324.31     11.05 o 
  -2   9   6      857.14      892.89     14.17 o 
  -1   9   6      680.30      702.26      9.12 o 
   0   9   6     3206.99     3220.59     29.16 o 
   1   9   6     1383.63     1379.23     18.82 o 
   2   9   6       99.77      104.36      3.15 o 
   3   9   6      184.13      162.73      8.37 o 
   4   9   6      245.17      252.23     11.62 o 
   5   9   6      174.27      152.03     23.80 o 
   6   9   6       77.48      100.25      9.42 o 
  -6  10   6       51.59       61.29      7.48 o 
  -5  10   6       36.88       32.74      5.61 o 
  -4  10   6      264.31      241.97     16.24 o 
  -3  10   6       23.19       26.93      4.12 o 
  -2  10   6       88.93       93.49      7.55 o 
  -1  10   6      689.10      694.62     10.36 o 
   0  10   6      175.54      174.60      4.27 o 
   1  10   6      436.10      493.60      8.35 o 
   2  10   6        0.05        1.54      1.35 o 
   3  10   6      519.78      483.26      9.08 o 
   4  10   6       15.79       10.55      6.18 o 
   5  10   6      177.52      156.40     10.41 o 
   6  10   6       61.25       66.12     10.44 o 
  -6  11   6        1.22        0.21      4.60 o 
  -5  11   6        4.84        3.73      3.78 o 
  -4  11   6       12.04       16.62      3.59 o 
  -3  11   6      570.77      589.01     32.01 o 
  -2  11   6      774.17      770.52     13.11 o 
  -1  11   6     1952.63     1939.82     25.22 o 
   0  11   6      151.63      159.27      4.15 o 
   1  11   6      363.69      388.75      6.62 o 
   2  11   6        3.84        1.37      1.42 o 
   3  11   6     1966.61     1955.85     30.00 o 
   4  11   6        5.79        9.04      4.43 o 
   5  11   6      444.21      464.58     17.42 o 
   6  11   6      123.17      136.17     10.90 o 
  -6  12   6       35.68       36.67     11.29 o 
  -5  12   6        0.47        0.88      3.33 o 
  -4  12   6      858.29      794.16     30.27 o 
  -3  12   6      192.63      202.64      9.26 o 
  -2  12   6      207.22      218.49      8.66 o 
  -1  12   6      988.55     1020.21     15.88 o 
   0  12   6     1070.56     1101.97     13.15 o 
   1  12   6     3210.17     3181.83     33.70 o 
   2  12   6       93.25       95.06      4.85 o 
   3  12   6      446.38      449.80     11.51 o 
   4  12   6       10.92       15.04      4.89 o 
   5  12   6       56.78       48.27      7.18 o 
  -6  13   6       22.99       21.77      6.03 o 
  -5  13   6       10.14        6.02      6.74 o 
  -4  13   6      539.19      511.78     16.40 o 
  -3  13   6     1690.20     1616.88     31.02 o 
  -2  13   6      747.82      757.99     17.77 o 
  -1  13   6      180.86      181.77      6.00 o 
   0  13   6     2907.89     2865.05     41.00 o 
   1  13   6       67.03       80.18      3.39 o 
   2  13   6      755.34      737.77     19.60 o 
   3  13   6      105.80       93.96      4.50 o 
   4  13   6        4.19        2.62      3.84 o 
   5  13   6        4.15        4.74      5.58 o 
  -5  14   6        9.90       14.66      4.78 o 
  -4  14   6       68.58       51.77      6.49 o 
  -3  14   6       69.75       75.98      6.67 o 
  -2  14   6      769.89      748.54     18.17 o 
  -1  14   6      934.71      961.30     15.88 o 
   0  14   6     1752.51     1758.89     21.48 o 
   1  14   6      283.31      297.66     10.30 o 
   2  14   6      174.44      170.87      7.05 o 
   3  14   6      152.04      147.80      7.81 o 
   4  14   6      807.06      827.17     23.12 o 
   5  14   6       13.98        4.27      6.26 o 
  -5  15   6       16.37       18.43      5.90 o 
  -4  15   6      408.65      350.12     13.85 o 
  -3  15   6       92.50       93.30      7.21 o 
  -2  15   6      363.87      399.06     12.93 o 
  -1  15   6     1606.96     1554.19     28.74 o 
   0  15   6       22.80       24.72      4.29 o 
   1  15   6       18.47       14.66      2.43 o 
   2  15   6      238.21      227.56      6.67 o 
   3  15   6      149.15      164.98      6.07 o 
   4  15   6       20.34       23.63      5.48 o 
   5  15   6      216.91      225.66     12.98 o 
  -5  16   6      137.62      123.80      9.76 o 
  -4  16   6       74.57       82.89     10.49 o 
  -3  16   6      294.58      304.24     12.25 o 
  -2  16   6       32.23       25.58      4.49 o 
  -1  16   6       15.43       17.34      3.84 o 
   0  16   6      319.55      321.98     14.46 o 
   1  16   6      524.29      510.26     10.14 o 
   2  16   6       63.39       61.96      4.21 o 
   3  16   6       28.56       24.96      3.74 o 
   4  16   6        0.60       -0.05      3.83 o 
   5  16   6      118.92      124.96     10.66 o 
  -5  17   6       26.99       37.79      6.80 o 
  -4  17   6      173.89      169.98     10.19 o 
  -3  17   6      562.86      559.55     17.30 o 
  -2  17   6       72.07       68.62      6.33 o 
  -1  17   6       38.91       29.51      4.48 o 
   0  17   6      191.25      185.18      8.58 o 
   1  17   6        9.50       14.66      2.62 o 
   2  17   6       27.16       28.77      3.14 o 
   3  17   6       81.29       83.16      5.79 o 
   4  17   6       41.15       44.00      7.08 o 
  -4  18   6       68.59       63.69      7.54 o 
  -3  18   6      202.18      195.40     10.42 o 
  -2  18   6       48.02       50.86      7.44 o 
  -1  18   6       45.71       45.18      5.31 o 
   0  18   6       27.64       18.93      3.93 o 
   1  18   6      139.53      138.12      5.60 o 
   2  18   6      144.41      153.37      6.43 o 
   3  18   6        9.95        2.43      4.16 o 
   4  18   6       74.71       86.68     13.67 o 
  -4  19   6      145.83      131.15      9.87 o 
  -3  19   6      145.76      143.29     18.96 o 
  -2  19   6        4.27        7.45      4.64 o 
  -1  19   6       50.04       49.56      5.70 o 
   0  19   6       10.85        7.42      3.42 o 
   1  19   6       23.86       21.66      3.05 o 
   2  19   6        9.06        5.74      2.44 o 
   3  19   6       14.12       13.71      4.28 o 
   4  19   6        3.40       -3.85      3.86 o 
  -4  20   6       42.38       48.48      7.37 o 
  -3  20   6       21.44       15.48      5.17 o 
  -2  20   6       33.51       25.99      5.04 o 
  -1  20   6      318.10      309.20     12.35 o 
   0  20   6      127.01      121.46      7.81 o 
   1  20   6      286.40      292.23      8.37 o 
   2  20   6        1.73        2.54      2.52 o 
   3  20   6        0.63        2.21      2.47 o 
  -3  21   6        0.09        3.20      4.00 o 
  -2  21   6       58.15       67.64      7.07 o 
  -1  21   6      192.66      235.23     12.39 o 
   0  21   6        2.11        1.27      3.97 o 
   1  21   6        7.75       10.01      3.95 o 
   2  21   6        1.00        1.70      2.36 o 
   3  21   6        5.73        0.46      2.63 o 
  -3  22   6        0.03        3.69      5.20 o 
  -2  22   6        7.04       11.54      4.40 o 
  -1  22   6        6.97        7.50      3.95 o 
   0  22   6       35.04       48.86      9.91 o 
   1  22   6       15.49       11.04      4.11 o 
   2  22   6        2.09        1.76      2.43 o 
  -2  23   6      200.69      212.97     11.67 o 
  -1  23   6       62.90       50.01      9.00 o 
   0  23   6      131.21      136.34      9.29 o 
   1  23   6        1.17        5.18      3.61 o 
   2  23   6        1.31        0.73      2.54 o 
  -1  24   6        0.54        0.61      4.12 o 
   0  24   6        0.00        2.35      3.76 o 
  -7   1   7        1.56       -4.15      2.98 o 
  -6   1   7       79.52       71.28      7.14 o 
  -5   1   7      818.89      803.34     20.84 o 
  -4   1   7      176.87      179.65      9.65 o 
  -3   1   7      118.75      121.30      4.44 o 
  -2   1   7       65.81      126.83      4.45 o 
  -1   1   7       98.24       66.95      2.69 o 
   0   1   7      613.25      639.04      8.28 o 
   1   1   7     8722.83     9122.54    117.29 o 
   2   1   7     3575.35     3583.21     50.60 o 
   3   1   7      259.09      232.52      8.01 o 
   4   1   7       10.60       13.83      3.58 o 
   5   1   7       36.05       38.59      4.32 o 
   6   1   7      113.72      144.56     11.28 o 
  -7   2   7        4.09        3.39      3.71 o 
  -6   2   7      223.95      162.95      9.55 o 
  -5   2   7       38.21       41.62      5.67 o 
  -4   2   7      480.45      487.99     11.45 o 
  -3   2   7      194.48      220.82      5.92 o 
  -2   2   7      295.72      321.19      6.49 o 
  -1   2   7     1246.08     1394.98     15.98 o 
   0   2   7      961.33     1054.06     10.95 o 
   1   2   7      297.40      295.04      6.70 o 
   2   2   7      922.80      920.98     17.25 o 
   3   2   7     1326.07     1338.21     20.20 o 
   4   2   7      989.38      969.54     17.25 o 
   5   2   7       45.25       42.03      5.96 o 
   6   2   7        0.14       -5.28      3.52 o 
  -7   3   7        0.50       -0.33      3.62 o 
  -6   3   7       68.25       91.07      8.00 o 
  -5   3   7      102.44       89.40      7.50 o 
  -4   3   7      420.91      428.27     10.58 o 
  -3   3   7      105.63      102.53      4.07 o 
  -2   3   7      206.60      221.39      5.40 o 
  -1   3   7     1061.30     1042.24     12.97 o 
   0   3   7      974.17     1018.83     10.74 o 
   1   3   7       52.23       65.17      3.18 o 
   2   3   7     1106.01     1100.77     13.29 o 
   3   3   7     2292.88     2245.67     29.86 o 
   4   3   7       75.09       78.37      5.02 o 
   5   3   7      427.81      446.06     15.37 o 
   6   3   7       27.41       40.95      6.56 o 
  -7   4   7        0.60        2.49      3.29 o 
  -6   4   7      324.11      304.11     13.15 o 
  -5   4   7      776.89      745.46     20.21 o 
  -4   4   7      320.53      312.14      9.02 o 
  -3   4   7        4.05        1.40      1.34 o 
  -2   4   7     1603.31     1723.01     19.98 o 
  -1   4   7     1587.91     1671.90     16.41 o 
   0   4   7       46.02       20.62      1.46 o 
   1   4   7      379.07      393.99      5.40 o 
   2   4   7      791.48      795.60      8.88 o 
   3   4   7       46.31       58.59      5.20 o 
   4   4   7     1849.08     1792.95     26.29 o 
   5   4   7      760.87      786.35     21.32 o 
   6   4   7        8.83       11.53      6.62 o 
  -6   5   7       12.43       19.48      7.39 o 
  -5   5   7      369.73      359.53     13.62 o 
  -4   5   7       41.48       37.09      3.83 o 
  -3   5   7      428.08      431.17      8.27 o 
  -2   5   7       27.13       24.00      2.64 o 
  -1   5   7     5750.67     6187.61     56.06 o 
   0   5   7       23.73       18.48      2.44 o 
   1   5   7     3079.29     2945.61     26.19 o 
   2   5   7      571.10      614.57      7.60 o 
   3   5   7      529.66      541.14     11.24 o 
   4   5   7      575.25      551.84     16.52 o 
   5   5   7      161.43      167.82     10.02 o 
   6   5   7      321.46      364.64     15.27 o 
  -6   6   7       15.75       21.17      5.61 o 
  -5   6   7      183.79      181.08     10.29 o 
  -4   6   7      465.97      466.59     14.59 o 
  -3   6   7      923.49      920.79     15.52 o 
  -2   6   7      197.75      179.35     14.06 o 
  -1   6   7      685.70      808.61      9.69 o 
   0   6   7      155.71      137.73      3.68 o 
   1   6   7      141.62      156.63      3.47 o 
   2   6   7      359.18      398.65      5.90 o 
   3   6   7     2319.14     2231.53     29.92 o 
   4   6   7      121.32      148.47     21.13 o 
   5   6   7        6.47        3.23      3.90 o 
   6   6   7       13.47       18.78      5.49 o 
  -6   7   7       10.34        4.66      4.45 o 
  -5   7   7      478.94      454.12     15.84 o 
  -4   7   7      988.81      966.13     22.55 o 
  -3   7   7       37.13       35.81      5.32 o 
  -2   7   7     3580.16     3781.60     52.25 o 
  -1   7   7        8.74       12.88      1.48 o 
   0   7   7       76.32       92.33      6.66 o 
   1   7   7     3081.55     3234.62     28.95 o 
   2   7   7       12.88       12.88      1.40 o 
   3   7   7       13.47       13.30      2.69 o 
   4   7   7       23.72       31.10      5.39 o 
   5   7   7      104.02      118.07     18.02 o 
   6   7   7        2.28        0.38      4.62 o 
  -6   8   7      235.92      250.36     16.32 o 
  -5   8   7        5.74        9.78      4.36 o 
  -4   8   7     1756.66     1739.12     33.40 o 
  -3   8   7      296.47      291.85     12.46 o 
  -2   8   7      937.77     1009.59     13.94 o 
  -1   8   7       59.86       46.79      2.32 o 
   0   8   7     5130.66     4687.32    185.93 o 
   1   8   7       38.94       26.44      1.87 o 
   2   8   7      988.45      951.14     11.16 o 
   3   8   7       35.88       37.20      5.00 o 
   4   8   7     1234.11     1269.67     28.07 o 
   5   8   7       81.39       87.34     11.31 o 
   6   8   7       22.00       26.96      6.91 o 
  -6   9   7        7.17       10.86      4.65 o 
  -5   9   7      120.97      105.73      8.56 o 
  -4   9   7     1245.36     1235.38     54.94 o 
  -3   9   7      543.13      554.15     15.11 o 
  -2   9   7      330.06      304.64      6.74 o 
  -1   9   7      303.97      310.21     10.21 o 
   0   9   7     3205.53     3376.66     30.68 o 
   1   9   7      589.39      577.09      9.47 o 
   2   9   7       25.16       19.79      1.75 o 
   3   9   7      826.00      789.92     19.74 o 
   4   9   7       24.59       27.55      6.88 o 
   5   9   7        0.65        1.15      3.92 o 
   6   9   7        5.04        1.50      6.55 o 
  -6  10   7        0.59       -1.03      4.12 o 
  -5  10   7       95.84       79.76      7.56 o 
  -4  10   7        2.50        3.47      3.72 o 
  -3  10   7      677.91      679.10     22.98 o 
  -2  10   7        0.37        4.17      2.30 o 
  -1  10   7      932.07      845.68     12.24 o 
   0  10   7      813.14      878.69     10.97 o 
   1  10   7      529.64      557.73      8.17 o 
   2  10   7       71.30       68.34      3.67 o 
   3  10   7      105.68      103.03      8.95 o 
   4  10   7        9.62        3.35      3.62 o 
   5  10   7      138.58      148.89     19.47 o 
   6  10   7        1.26       -5.86      4.46 o 
  -6  11   7        0.99       -0.13      4.10 o 
  -5  11   7      267.69      274.35     13.12 o 
  -4  11   7        7.03        6.83      3.92 o 
  -3  11   7        2.40        3.53      2.95 o 
  -2  11   7       10.35       13.59      3.14 o 
  -1  11   7      170.13      174.75      5.10 o 
   0  11   7      195.21      213.58      4.96 o 
   1  11   7     1686.50     1678.77     20.15 o 
   2  11   7      469.35      423.43      8.19 o 
   3  11   7        4.48        4.92      4.96 o 
   4  11   7     1087.92     1061.36     25.81 o 
   5  11   7       43.69       48.70      7.14 o 
  -6  12   7       49.80       32.57      6.75 o 
  -5  12   7        3.44        2.98      3.95 o 
  -4  12   7      907.99      877.20     22.22 o 
  -3  12   7      930.03      936.51     21.75 o 
  -2  12   7      215.11      204.81      8.64 o 
  -1  12   7      307.17      304.58     12.84 o 
   0  12   7      884.80      844.23     11.18 o 
   1  12   7     2287.73     2268.25     22.90 o 
   2  12   7       31.95       34.32      2.88 o 
   3  12   7       74.81       66.80     10.16 o 
   4  12   7       64.16       65.01      7.19 o 
   5  12   7      175.21      205.67     11.99 o 
  -6  13   7       18.98       12.98      5.87 o 
  -5  13   7        8.54        7.62     10.49 o 
  -4  13   7       44.86       55.00     11.70 o 
  -3  13   7        2.25        2.63      3.02 o 
  -2  13   7      209.85      231.44     13.79 o 
  -1  13   7      753.70      711.18     13.00 o 
   0  13   7       50.98       52.05      2.96 o 
   1  13   7       23.07       26.44      2.66 o 
   2  13   7      121.19      116.96     10.86 o 
   3  13   7     1540.45     1464.40     30.75 o 
   4  13   7       27.28       20.57      5.10 o 
   5  13   7       52.83       61.66      8.30 o 
  -5  14   7        0.00        0.24      3.56 o 
  -4  14   7      198.03      187.42     10.16 o 
  -3  14   7        9.67        4.51      2.98 o 
  -2  14   7       18.74       30.23      4.56 o 
  -1  14   7        7.62        9.34      3.63 o 
   0  14   7      453.63      453.76      8.99 o 
   1  14   7      806.92      804.39     12.83 o 
   2  14   7      232.78      224.75     10.72 o 
   3  14   7       12.48       15.83      5.70 o 
   4  14   7        7.58       11.78      4.30 o 
   5  14   7       71.87       72.00      8.49 o 
  -5  15   7       63.59       46.54      7.02 o 
  -4  15   7       14.79        4.53      4.84 o 
  -3  15   7      219.55      187.74      9.65 o 
  -2  15   7      293.62      275.75     10.80 o 
  -1  15   7      786.12      804.06     18.63 o 
   0  15   7      126.80      140.53      5.14 o 
   1  15   7       73.37       64.98      3.87 o 
   2  15   7      313.10      299.18      9.95 o 
   3  15   7       62.17       73.78      7.09 o 
   4  15   7        4.55       11.28      4.41 o 
   5  15   7       43.81       43.41      7.54 o 
  -5  16   7       16.37       16.77      5.29 o 
  -4  16   7        0.17       -0.24      3.92 o 
  -3  16   7      126.27      139.67      9.29 o 
  -2  16   7       45.92       39.57      5.19 o 
  -1  16   7       22.19       22.17      4.08 o 
   0  16   7      356.16      349.55      8.32 o 
   1  16   7       64.84       67.97      4.02 o 
   2  16   7      564.73      546.09     10.87 o 
   3  16   7        8.27        6.35      3.73 o 
   4  16   7      146.40      160.60     14.39 o 
  -5  17   7      120.72      112.94      9.77 o 
  -4  17   7       28.54       23.45      5.30 o 
  -3  17   7      385.31      364.79     13.95 o 
  -2  17   7      109.92      105.81      7.77 o 
  -1  17   7      269.24      271.43     13.14 o 
   0  17   7      372.16      360.62     11.56 o 
   1  17   7       73.24       71.72      4.26 o 
   2  17   7      169.10      168.24      6.15 o 
   3  17   7       10.80        6.53      3.83 o 
   4  17   7        0.07       -1.61      3.68 o 
  -4  18   7       25.98       14.55      6.62 o 
  -3  18   7       89.60      106.13     10.47 o 
  -2  18   7        4.31        5.26      3.36 o 
  -1  18   7       24.71       30.71      4.75 o 
   0  18   7       66.62       69.33      5.99 o 
   1  18   7       25.03       20.57      3.04 o 
   2  18   7      305.73      315.89      8.54 o 
   3  18   7       41.43       32.28      5.68 o 
   4  18   7       20.61       15.84      4.90 o 
  -4  19   7       67.43       85.93     10.88 o 
  -3  19   7      100.14      105.96      8.62 o 
  -2  19   7      194.78      210.90     10.45 o 
  -1  19   7      103.21      114.75      7.82 o 
   0  19   7        2.47        2.88      2.98 o 
   1  19   7        6.61        4.96      2.30 o 
   2  19   7        0.17        0.18      2.20 o 
   3  19   7       24.33       15.11      6.09 o 
  -3  20   7       22.43       24.18     11.98 o 
  -2  20   7       45.65       48.72      6.39 o 
  -1  20   7        1.56        4.60      5.46 o 
   0  20   7      203.84      212.78     19.52 o 
   1  20   7       54.03       59.13      4.43 o 
   2  20   7        0.44       -1.82      3.34 o 
   3  20   7       92.55       99.86     13.93 o 
  -3  21   7       13.81       10.22      4.80 o 
  -2  21   7       16.86       13.08      4.66 o 
  -1  21   7      161.74      169.94      9.56 o 
   0  21   7        0.54        3.10      3.36 o 
   1  21   7      192.23      183.07     10.16 o 
   2  21   7       60.56       63.98      8.63 o 
   3  21   7        3.66       -0.50      3.88 o 
  -2  22   7        3.08       -3.45      4.07 o 
  -1  22   7       18.74       17.17      4.80 o 
   0  22   7       37.75       47.00      6.91 o 
   1  22   7      106.99      105.13     11.55 o 
   2  22   7      160.14      152.89      6.89 o 
  -2  23   7       18.60       15.97      5.30 o 
  -1  23   7        0.00        5.63      3.98 o 
   0  23   7       31.17       29.12      5.41 o 
   1  23   7        6.15        5.75      4.21 o 
  -7   0   8        7.68       -3.61      5.63 o 
  -6   0   8      194.02      177.84     14.44 o 
  -5   0   8     1439.13     1452.12     43.32 o 
  -4   0   8       38.75       37.27      5.85 o 
  -3   0   8        1.28        1.89      6.45 o 
  -2   0   8      480.25      499.60     12.39 o 
  -1   0   8      921.05      905.75     16.79 o 
   0   0   8    11106.32    11168.95    141.44 o 
   1   0   8      380.69      362.95     13.43 o 
   2   0   8      697.76      705.63     21.08 o 
   3   0   8       32.70       34.46      5.34 o 
   4   0   8     2724.47     2669.75     59.68 o 
   5   0   8     1467.44     1480.19     30.70 o 
   6   0   8      510.96      586.12     30.37 o 
  -7   1   8       99.57      111.42     14.20 o 
  -6   1   8       39.79       27.94      5.54 o 
  -5   1   8       17.29        9.74      4.39 o 
  -4   1   8      598.65      602.90     11.52 o 
  -3   1   8      915.38      863.27     13.27 o 
  -2   1   8     1764.40     2132.57     23.92 o 
  -1   1   8      180.69      239.38      4.35 o 
   0   1   8       65.26      103.41      3.56 o 
   1   1   8      371.39      311.27      8.73 o 
   2   1   8       11.64        5.99      4.81 o 
   3   1   8       60.06       49.11      4.30 o 
   4   1   8      186.21      199.78      7.47 o 
   5   1   8      509.17      518.97     12.93 o 
   6   1   8        1.47       -3.53      4.70 o 
  -6   2   8       21.48       22.90      5.01 o 
  -5   2   8     1142.18     1113.60     46.71 o 
  -4   2   8     2223.29     2285.90     31.95 o 
  -3   2   8     1418.65     1515.85     19.42 o 
  -2   2   8        5.86       14.70      1.99 o 
  -1   2   8        2.06        2.76      1.03 o 
   0   2   8      571.41      628.95      7.74 o 
   1   2   8     4080.93     4143.48     35.32 o 
   2   2   8      409.68      443.22      9.58 o 
   3   2   8     2123.09     1968.92     27.41 o 
   4   2   8      576.26      597.69     13.34 o 
   5   2   8        1.84        0.62      3.87 o 
   6   2   8      139.02      148.03     10.00 o 
  -6   3   8      105.17       84.90     11.21 o 
  -5   3   8      119.77      126.24      8.79 o 
  -4   3   8       28.98       29.85      4.97 o 
  -3   3   8      284.21      322.85      7.41 o 
  -2   3   8      109.70      113.75      4.01 o 
  -1   3   8      469.94      479.89     10.63 o 
   0   3   8      743.44      789.86      9.16 o 
   1   3   8     1659.35     1695.31     16.14 o 
   2   3   8      161.48      179.44      6.63 o 
   3   3   8       37.07       31.66      3.36 o 
   4   3   8       16.07       13.57      3.23 o 
   5   3   8      105.00      115.77      8.79 o 
   6   3   8        3.77        9.25      4.82 o 
  -6   4   8       83.02       88.78      9.46 o 
  -5   4   8     1425.38     1330.56     29.15 o 
  -4   4   8       81.96       84.66      5.24 o 
  -3   4   8      112.39      150.64      5.47 o 
  -2   4   8       65.05       54.57      2.74 o 
  -1   4   8      856.33      743.27     14.65 o 
   0   4   8     1700.33     1649.94     16.25 o 
   1   4   8      767.74      777.76      8.87 o 
   2   4   8      319.77      341.83      8.29 o 
   3   4   8        5.88        3.12      2.90 o 
   4   4   8     1021.02      974.77     17.68 o 
   5   4   8       59.80       51.80      6.65 o 
   6   4   8       23.07       28.50     10.78 o 
  -6   5   8       52.26       44.08      6.81 o 
  -5   5   8      413.28      358.02     19.08 o 
  -4   5   8      123.59      120.03      6.02 o 
  -3   5   8        0.13        1.04      1.47 o 
  -2   5   8      183.30      245.97      7.21 o 
  -1   5   8      126.84      137.68      4.10 o 
   0   5   8       89.73       96.96      2.88 o 
   1   5   8      121.54      115.78      2.95 o 
   2   5   8        3.72        6.50      1.99 o 
   3   5   8       90.74       81.94      4.71 o 
   4   5   8      103.74       97.14      7.60 o 
   5   5   8        5.14        5.96      4.03 o 
   6   5   8       90.93      104.30      9.30 o 
  -6   6   8        0.59        7.32      8.09 o 
  -5   6   8      179.35      191.56     10.81 o 
  -4   6   8       96.47       96.26      7.87 o 
  -3   6   8      107.64      116.96      4.54 o 
  -2   6   8        4.30        4.46      1.46 o 
  -1   6   8       39.13       41.89      2.16 o 
   0   6   8       86.29       57.34      2.38 o 
   1   6   8        5.22        6.54      1.13 o 
   2   6   8       16.24       14.93      2.44 o 
   3   6   8       77.20       81.31      4.75 o 
   4   6   8      325.28      328.82     12.77 o 
   5   6   8       16.64       14.08      4.98 o 
   6   6   8        1.09        4.90      4.52 o 
  -6   7   8        2.09       -1.23      3.96 o 
  -5   7   8      574.10      548.17     19.08 o 
  -4   7   8      225.78      241.52     10.65 o 
  -3   7   8        0.58        2.63      1.62 o 
  -2   7   8      460.99      491.63     10.76 o 
  -1   7   8       68.10       79.02      2.89 o 
   0   7   8      935.30      959.53     14.10 o 
   1   7   8      453.54      453.74      6.67 o 
   2   7   8      675.24      661.46     12.55 o 
   3   7   8      646.99      631.40     12.83 o 
   4   7   8      525.15      517.91     16.52 o 
   5   7   8      520.23      527.71     17.94 o 
   6   7   8       20.57       21.44     11.84 o 
  -6   8   8        4.22        6.61      4.67 o 
  -5   8   8        9.64        1.63      4.30 o 
  -4   8   8       65.25       61.75      6.36 o 
  -3   8   8      289.16      284.29      8.04 o 
  -2   8   8      292.58      311.23      6.98 o 
  -1   8   8       60.89       64.30      2.76 o 
   0   8   8      110.50      102.52      3.62 o 
   1   8   8        0.90        1.75      1.04 o 
   2   8   8      389.12      387.43      9.21 o 
   3   8   8      287.03      258.70     15.40 o 
   4   8   8       46.23       36.80      5.75 o 
   5   8   8       83.41       86.07      8.54 o 
   6   8   8       65.81       62.40      8.17 o 
  -6   9   8       57.32       88.36      8.65 o 
  -5   9   8       85.92       80.33      7.74 o 
  -4   9   8        0.01       -4.38      2.92 o 
  -3   9   8       54.87       58.41      5.53 o 
  -2   9   8        0.63        1.86      1.70 o 
  -1   9   8     1484.94     1516.77     16.41 o 
   0   9   8      939.46      892.47     14.32 o 
   1   9   8       40.84       57.77      2.64 o 
   2   9   8       61.91       54.14      4.02 o 
   3   9   8      848.07      832.37     24.02 o 
   4   9   8      316.65      307.51     13.00 o 
   5   9   8      490.65      520.69     18.34 o 
  -6  10   8        4.87       15.13      5.10 o 
  -5  10   8        6.97       12.66      4.66 o 
  -4  10   8       54.90       59.41      6.50 o 
  -3  10   8        2.93        2.79      2.89 o 
  -2  10   8        6.74        9.20      1.88 o 
  -1  10   8        7.36        2.28      1.39 o 
   0  10   8      186.39      184.70      4.55 o 
   1  10   8      527.20      545.68      8.15 o 
   2  10   8      359.15      363.56      9.21 o 
   3  10   8       72.83       81.61      7.60 o 
   4  10   8      108.39       99.39      8.30 o 
   5  10   8       97.45       88.60      8.61 o 
  -6  11   8       31.52       41.21      7.10 o 
  -5  11   8        7.06       16.96      4.90 o 
  -4  11   8      565.97      620.65     30.01 o 
  -3  11   8      464.65      479.44     14.72 o 
  -2  11   8      258.02      245.50      7.24 o 
  -1  11   8      286.57      297.13      6.87 o 
   0  11   8      222.73      236.89      5.36 o 
   1  11   8      672.91      670.64      9.55 o 
   2  11   8      599.98      588.24     12.24 o 
   3  11   8      205.67      189.41      9.69 o 
   4  11   8      112.56      123.05     17.74 o 
   5  11   8       24.46       29.61     11.94 o 
  -6  12   8        7.84       17.93      5.62 o 
  -5  12   8      159.84      155.71     10.41 o 
  -4  12   8        3.75        5.65      4.04 o 
  -3  12   8      214.67      200.06      9.48 o 
  -2  12   8       16.40       15.34      4.36 o 
  -1  12   8        5.71        3.84      2.68 o 
   0  12   8     1127.64     1096.15     13.55 o 
   1  12   8      388.07      401.27      8.23 o 
   2  12   8       17.22       16.42      2.86 o 
   3  12   8      238.00      224.79     10.71 o 
   4  12   8       74.64       64.94      7.23 o 
   5  12   8       16.52        8.40      5.33 o 
  -5  13   8        2.80        2.24      4.12 o 
  -4  13   8      664.65      652.75     40.62 o 
  -3  13   8       10.50        4.25      3.28 o 
  -2  13   8        0.06       -2.90      1.93 o 
  -1  13   8     1081.45     1040.94     15.01 o 
   0  13   8      164.10      162.01      4.81 o 
   1  13   8     1187.97     1100.91     34.85 o 
   2  13   8      275.95      278.04      8.48 o 
   3  13   8       66.94       70.04      8.18 o 
   4  13   8        7.36       10.94      4.46 o 
   5  13   8      181.76      181.60     12.02 o 
  -5  14   8       19.30       16.65      8.01 o 
  -4  14   8      206.66      202.30     10.77 o 
  -3  14   8       55.09       62.60      6.26 o 
  -2  14   8      139.59      137.04      7.68 o 
  -1  14   8      192.10      189.76      6.72 o 
   0  14   8       78.49       84.74      4.55 o 
   1  14   8      176.52      155.80      5.39 o 
   2  14   8       30.56       34.73      3.75 o 
   3  14   8       90.86       85.40      7.61 o 
   4  14   8       36.42       39.00      6.39 o 
   5  14   8        0.33       -3.36      4.90 o 
  -5  15   8        8.40       17.74      6.21 o 
  -4  15   8        0.38       -3.54      3.27 o 
  -3  15   8      280.25      305.68     12.45 o 
  -2  15   8      754.13      759.84     41.39 o 
  -1  15   8       68.27       91.71      6.69 o 
   0  15   8       88.89       93.04      4.50 o 
   1  15   8       26.94       24.31      3.56 o 
   2  15   8      634.18      633.68     18.15 o 
   3  15   8      211.05      209.34     10.98 o 
   4  15   8       64.40       67.98      7.66 o 
  -5  16   8       81.44       60.57      7.94 o 
  -4  16   8       18.95       21.02      5.26 o 
  -3  16   8        1.08       -0.68      2.82 o 
  -2  16   8       19.07       28.66      7.00 o 
  -1  16   8      278.84      289.97     10.98 o 
   0  16   8     1739.85     1709.33     22.16 o 
   1  16   8      115.28      114.02      7.50 o 
   2  16   8      219.27      208.66     10.91 o 
   3  16   8        0.14       -3.28      2.96 o 
   4  16   8      159.28      139.25     10.20 o 
  -4  17   8       72.85       68.36      7.59 o 
  -3  17   8      197.04      183.81     10.14 o 
  -2  17   8       66.17       64.44     10.25 o 
  -1  17   8      192.51      196.52      9.34 o 
   0  17   8      246.89      269.01      7.56 o 
   1  17   8       69.12       68.61      4.25 o 
   2  17   8      147.93      141.14      6.98 o 
   3  17   8      467.96      453.76     16.50 o 
   4  17   8        1.94        2.76      3.93 o 
  -4  18   8       70.78       82.61      8.22 o 
  -3  18   8      193.10      200.87     10.93 o 
  -2  18   8       18.54       20.72      4.87 o 
  -1  18   8      166.61      161.09     15.59 o 
   0  18   8       17.28       12.13      3.01 o 
   1  18   8      493.32      479.36     10.50 o 
   2  18   8        3.54        0.98      2.70 o 
   3  18   8       67.77       74.48     13.12 o 
   4  18   8       14.85        8.93      5.18 o 
  -4  19   8       89.55      100.12     12.32 o 
  -3  19   8       76.15       80.94      7.96 o 
  -2  19   8       63.60       64.56      6.73 o 
  -1  19   8       32.99       35.55      5.26 o 
   0  19   8       27.60       26.39      4.72 o 
   1  19   8       25.25       31.97      3.55 o 
   2  19   8      385.07      362.51     11.19 o 
   3  19   8      117.72      129.78     10.03 o 
  -3  20   8        0.07       -2.81      5.66 o 
  -2  20   8       21.60       19.31      8.98 o 
  -1  20   8       41.56       32.18      5.38 o 
   0  20   8      564.39      549.47     16.56 o 
   1  20   8        0.89        2.23      2.26 o 
   2  20   8        3.46        6.94      6.11 o 
   3  20   8      105.94       89.01      8.81 o 
  -3  21   8        4.34        6.11      4.70 o 
  -2  21   8       67.75       56.81      7.02 o 
  -1  21   8        0.65        3.79      3.53 o 
   0  21   8        5.29        0.76      3.40 o 
   1  21   8        7.26        4.46      3.08 o 
   2  21   8       38.50       38.73     12.42 o 
  -2  22   8        2.59        2.44      3.90 o 
  -1  22   8        3.05        0.28      3.65 o 
   0  22   8        9.13        6.13      3.96 o 
   1  22   8        3.27        3.30      3.66 o 
  -1  23   8       21.64       24.12      5.51 o 
   0  23   8        2.92        1.53      3.80 o 
  -6   1   9       37.70       31.93      5.91 o 
  -5   1   9       11.40        5.35      4.19 o 
  -4   1   9     1000.54      948.28     15.43 o 
  -3   1   9      130.79      117.91      4.84 o 
  -2   1   9      730.31      711.29     11.18 o 
  -1   1   9      127.20       90.68      2.89 o 
   0   1   9     2763.70     2715.60     29.49 o 
   1   1   9     1045.79      977.38     18.72 o 
   2   1   9       39.42       31.00      4.98 o 
   3   1   9       50.21       49.56      4.63 o 
   4   1   9        8.81        3.48      2.64 o 
   5   1   9      302.40      301.79      9.94 o 
   6   1   9        1.55       -6.15      6.55 o 
  -6   2   9       22.28       10.97      4.38 o 
  -5   2   9        1.80        2.59      3.95 o 
  -4   2   9      350.77      341.33      9.75 o 
  -3   2   9       90.29      111.26      4.78 o 
  -2   2   9       70.16       69.01      3.41 o 
  -1   2   9       12.86       18.25      1.86 o 
   0   2   9        1.17        5.89      1.19 o 
   1   2   9      401.19      404.62      8.90 o 
   2   2   9      145.64      152.99      7.55 o 
   3   2   9      382.87      363.13      9.52 o 
   4   2   9       13.00        3.96      2.56 o 
   5   2   9      102.11       99.52      8.15 o 
   6   2   9       11.96        2.16      9.72 o 
  -6   3   9       25.30       29.71      6.07 o 
  -5   3   9      261.24      262.83     11.89 o 
  -4   3   9       95.73       93.82      4.91 o 
  -3   3   9     1781.97     1836.70     22.80 o 
  -2   3   9       20.30       15.91      2.10 o 
  -1   3   9       32.50       32.14      1.90 o 
   0   3   9       63.74       59.89      2.36 o 
   1   3   9      717.42      670.80     12.17 o 
   2   3   9     1108.76     1070.20     20.39 o 
   3   3   9       60.86       45.54      3.96 o 
   4   3   9      337.02      319.81      9.59 o 
   5   3   9        0.19       -1.29      3.39 o 
   6   3   9       49.86       56.03      7.49 o 
  -6   4   9        3.15       12.84      4.44 o 
  -5   4   9       11.96        2.80      4.27 o 
  -4   4   9      138.91      136.24     10.06 o 
  -3   4   9       49.65       64.35      3.82 o 
  -2   4   9      177.62      148.53      4.25 o 
  -1   4   9      941.15      909.93     12.14 o 
   0   4   9       57.94       64.46      2.49 o 
   1   4   9      655.26      632.61      7.86 o 
   2   4   9        0.47        2.03      1.78 o 
   3   4   9       33.47       20.69      3.09 o 
   4   4   9      559.99      561.21     13.00 o 
   5   4   9      315.48      314.38     13.44 o 
   6   4   9      213.18      208.51     22.60 o 
  -6   5   9      244.57      261.15     18.63 o 
  -5   5   9      374.88      391.36     14.85 o 
  -4   5   9      496.69      484.20     11.88 o 
  -3   5   9       27.12       42.79      3.29 o 
  -2   5   9       56.53       50.14      3.44 o 
  -1   5   9      468.79      518.67      8.48 o 
   0   5   9     1503.27     1481.04     15.36 o 
   1   5   9      221.85      246.89      4.49 o 
   2   5   9       66.43       68.01      4.11 o 
   3   5   9       61.42       65.33      4.55 o 
   4   5   9      686.22      675.29     19.14 o 
   5   5   9      134.15      161.51     10.39 o 
   6   5   9       27.22       32.87      6.64 o 
  -6   6   9       58.35       66.65      8.27 o 
  -5   6   9       55.82       63.47      7.40 o 
  -4   6   9      501.06      510.21     15.93 o 
  -3   6   9       34.08       37.18      3.89 o 
  -2   6   9        7.09        2.30      1.45 o 
  -1   6   9      235.27      254.92      5.10 o 
   0   6   9     2004.94     2035.93     19.99 o 
   1   6   9      106.56      119.18      3.23 o 
   2   6   9      408.28      356.18      9.00 o 
   3   6   9       49.46       48.31      7.76 o 
   4   6   9      128.81      118.14      8.38 o 
   5   6   9       82.95       90.66     16.60 o 
   6   6   9       12.07       12.40      5.66 o 
  -6   7   9       65.44       78.66      8.56 o 
  -5   7   9     1426.02     1453.22     31.83 o 
  -4   7   9        0.07       -0.77      3.15 o 
  -3   7   9        0.11       -1.86      1.53 o 
  -2   7   9       54.68       68.12      3.61 o 
  -1   7   9      119.78      129.55      3.71 o 
   0   7   9     1627.45     1607.90     16.79 o 
   1   7   9      737.69      710.50      9.16 o 
   2   7   9      187.52      182.81      6.67 o 
   3   7   9       41.77       38.03      3.75 o 
   4   7   9       64.29       49.04      6.50 o 
   5   7   9        4.98        9.81      5.49 o 
  -6   8   9       36.73       36.07      6.81 o 
  -5   8   9        5.38       12.93      4.91 o 
  -4   8   9       19.11       16.68      4.56 o 
  -3   8   9      242.19      264.63      7.11 o 
  -2   8   9       58.10       66.75      4.32 o 
  -1   8   9      167.16      148.54      4.08 o 
   0   8   9       81.25       76.43      5.78 o 
   1   8   9      453.03      446.62      7.42 o 
   2   8   9      561.18      544.51     11.67 o 
   3   8   9      423.66      380.73     23.78 o 
   4   8   9      176.83      207.71     10.82 o 
   5   8   9      284.90      305.81     15.26 o 
  -6   9   9       83.77       95.86      9.18 o 
  -5   9   9        9.62        1.80      3.81 o 
  -4   9   9       28.30       31.55      7.58 o 
  -3   9   9      721.41      733.46     36.77 o 
  -2   9   9       11.25       12.66      2.07 o 
  -1   9   9        1.12        0.43      1.23 o 
   0   9   9      791.99      733.13     11.03 o 
   1   9   9      638.11      624.68      8.84 o 
   2   9   9       66.92       63.74      4.35 o 
   3   9   9        1.71       -3.20      2.45 o 
   4   9   9      146.77      154.90      9.73 o 
   5   9   9       92.33      106.63     15.06 o 
  -6  10   9       14.59       18.50      5.89 o 
  -5  10   9       27.63       23.67      5.50 o 
  -4  10   9      602.54      605.74     18.10 o 
  -3  10   9        5.91       10.61      3.49 o 
  -2  10   9       12.89       19.12      2.48 o 
  -1  10   9       27.17       21.78      2.18 o 
   0  10   9      620.13      598.57     11.63 o 
   1  10   9      391.14      398.18      6.94 o 
   2  10   9     1502.21     1402.27     21.85 o 
   3  10   9       32.57       19.82      4.34 o 
   4  10   9        0.14        0.74      4.89 o 
   5  10   9        5.15        4.07      4.89 o 
  -6  11   9       10.63       12.74      5.60 o 
  -5  11   9       94.10      115.74      9.24 o 
  -4  11   9      275.43      255.70     17.28 o 
  -3  11   9      120.08      118.85      7.63 o 
  -2  11   9      165.64      160.87      6.18 o 
  -1  11   9       47.72       51.89      2.90 o 
   0  11   9     1178.00     1084.54     24.20 o 
   1  11   9       13.49       10.54      1.82 o 
   2  11   9       84.36       80.90      6.70 o 
   3  11   9       14.62       21.71      4.74 o 
   4  11   9       41.80       39.01      6.27 o 
   5  11   9       60.75       54.45      7.80 o 
  -5  12   9      185.51      160.24     21.61 o 
  -4  12   9       79.54       85.64      7.73 o 
  -3  12   9        1.08        3.25      5.85 o 
  -2  12   9       55.50       47.33      5.07 o 
  -1  12   9      659.14      673.59     10.17 o 
   0  12   9      190.93      176.43      5.58 o 
   1  12   9      134.55      140.00      4.40 o 
   2  12   9       56.47       56.60      5.84 o 
   3  12   9      394.50      425.20     15.19 o 
   4  12   9      123.43      105.03     11.60 o 
   5  12   9       48.25       52.26      7.70 o 
  -5  13   9      120.62      105.65      9.08 o 
  -4  13   9       17.76       13.21      4.63 o 
  -3  13   9      100.47       94.39      7.29 o 
  -2  13   9      146.08      130.92      7.65 o 
  -1  13   9        3.60        3.18      2.83 o 
   0  13   9      255.83      257.14      6.10 o 
   1  13   9      148.70      149.48      4.63 o 
   2  13   9      369.17      359.66     13.16 o 
   3  13   9      203.88      193.23     10.29 o 
   4  13   9        1.74        2.90      3.93 o 
   5  13   9       79.74       90.10      9.43 o 
  -5  14   9       21.99       25.33      5.65 o 
  -4  14   9      288.71      295.49     13.14 o 
  -3  14   9       30.07       33.41      5.19 o 
  -2  14   9      359.59      359.45     12.61 o 
  -1  14   9      228.09      216.40      7.62 o 
   0  14   9      292.54      300.24      6.73 o 
   1  14   9        5.47        4.24      2.47 o 
   2  14   9      110.49      109.04      7.98 o 
   3  14   9      141.71      127.38      9.03 o 
   4  14   9      168.30      148.84     10.26 o 
  -5  15   9       16.64       21.41      5.73 o 
  -4  15   9       29.13       28.20      5.86 o 
  -3  15   9        1.00        1.78      3.95 o 
  -2  15   9        2.82        6.27      3.21 o 
  -1  15   9      164.33      185.00      9.78 o 
   0  15   9      310.03      298.85      8.54 o 
   1  15   9      138.93      146.31      5.50 o 
   2  15   9       35.08       32.59      5.26 o 
   3  15   9        5.54        3.12      6.57 o 
   4  15   9       46.01       44.11      7.13 o 
  -4  16   9       94.63      114.10     15.91 o 
  -3  16   9        0.25        5.15      7.70 o 
  -2  16   9      263.71      266.53     15.79 o 
  -1  16   9       28.77       37.40      5.04 o 
   0  16   9      352.53      348.89      8.53 o 
   1  16   9        2.05        2.69      2.17 o 
   2  16   9        3.88        6.18      6.69 o 
   3  16   9      274.32      278.04     13.13 o 
   4  16   9        0.06       -2.62      3.76 o 
  -4  17   9       17.48       17.23      8.40 o 
  -3  17   9       31.42       27.41      5.52 o 
  -2  17   9       11.26       16.50      4.38 o 
  -1  17   9       70.25       70.74      6.45 o 
   0  17   9      107.41      117.02      5.27 o 
   1  17   9       35.84       37.40      3.56 o 
   2  17   9       10.26        5.98      4.81 o 
   3  17   9       45.71       46.15      6.86 o 
   4  17   9       70.11       60.19      7.92 o 
  -4  18   9       52.27       58.85      7.62 o 
  -3  18   9        9.75       13.95      4.42 o 
  -2  18   9       16.63       13.97      7.17 o 
  -1  18   9      331.92      321.58     12.35 o 
   0  18   9        4.86        7.40      2.56 o 
   1  18   9        2.20        3.41      2.70 o 
   2  18   9       43.37       45.90      6.45 o 
   3  18   9        0.06        1.69      3.59 o 
  -3  19   9      198.80      216.75     11.74 o 
  -2  19   9        5.06        5.32      3.65 o 
  -1  19   9       14.57        7.73      6.02 o 
   0  19   9        3.71        6.47      3.81 o 
   1  19   9      291.26      300.99      8.60 o 
   2  19   9        3.93        6.38      5.49 o 
   3  19   9       69.10       77.32      8.30 o 
  -3  20   9       39.95       39.30      7.00 o 
  -2  20   9        4.06        4.27      6.95 o 
  -1  20   9       57.02       63.91      6.63 o 
   0  20   9        5.88        6.63      3.66 o 
   1  20   9      185.66      189.90      7.07 o 
   2  20   9      177.31      157.28     10.48 o 
  -2  21   9      238.04      274.30     12.96 o 
  -1  21   9        1.83        6.86      3.85 o 
   0  21   9      300.62      338.87     17.40 o 
   1  21   9       12.45       19.98      3.96 o 
   2  21   9        0.51        0.13      4.74 o 
  -1  22   9        8.78        6.52      4.16 o 
   0  22   9       18.23       18.44      4.92 o 
   1  22   9      143.87      143.44      9.55 o 
  -6   0  10      552.77      532.89     26.13 o 
  -5   0  10       56.81       44.76      8.81 o 
  -4   0  10      768.61      736.46     19.08 o 
  -3   0  10      851.03      797.96     18.69 o 
  -2   0  10      102.36      106.19      9.72 o 
  -1   0  10      756.73      700.16     17.18 o 
   0   0  10       73.35       72.23      4.00 o 
   1   0  10      674.14      683.20     21.56 o 
   2   0  10      249.64      237.23     12.18 o 
   3   0  10     1249.70     1163.44     32.54 o 
   4   0  10      169.03      147.18     11.12 o 
   5   0  10      984.43      991.58     57.11 o 
   6   0  10       77.15       60.98     13.33 o 
  -6   1  10       29.97       45.00      6.78 o 
  -5   1  10       30.21       33.15      5.79 o 
  -4   1  10       95.39      115.50      7.63 o 
  -3   1  10       29.51       27.70      3.07 o 
  -2   1  10      281.65      312.81      7.31 o 
  -1   1  10      574.73      517.54      7.53 o 
   0   1  10      124.01      140.80      3.89 o 
   1   1  10      484.51      482.60     12.30 o 
   2   1  10       16.31       11.62      2.79 o 
   3   1  10       12.93       12.69      3.56 o 
   4   1  10       24.39       30.07      3.85 o 
   5   1  10       28.44       39.43      4.83 o 
   6   1  10       49.78       53.94      9.22 o 
  -6   2  10      150.52      156.80     10.56 o 
  -5   2  10      521.76      504.40     16.88 o 
  -4   2  10      128.00      157.11      6.30 o 
  -3   2  10      841.41      755.69     15.01 o 
  -2   2  10       98.64       96.27      4.01 o 
  -1   2  10      551.38      540.32      8.99 o 
   0   2  10     1167.32     1104.12     12.28 o 
   1   2  10       75.41       74.06      4.12 o 
   2   2  10      409.38      396.59     16.48 o 
   3   2  10        0.20       -0.86      2.03 o 
   4   2  10       80.94       69.14      6.88 o 
   5   2  10        0.76        0.67      4.76 o 
  -6   3  10        0.15        4.00      6.88 o 
  -5   3  10       22.54       16.01      4.10 o 
  -4   3  10      808.25      806.53     16.18 o 
  -3   3  10        5.94       10.59      2.47 o 
  -2   3  10       29.41       28.52      2.64 o 
  -1   3  10        4.02        3.07      1.64 o 
   0   3  10     1058.92     1082.39     12.16 o 
   1   3  10     1129.07     1092.78     17.42 o 
   2   3  10      550.15      573.45     12.02 o 
   3   3  10       46.64       38.68      7.15 o 
   4   3  10      225.36      227.68     11.43 o 
   5   3  10      410.63      383.66     15.06 o 
  -6   4  10      193.73      205.17     20.21 o 
  -5   4  10       96.99       82.10     10.11 o 
  -4   4  10      282.31      287.45      8.22 o 
  -3   4  10       64.18       76.36      4.24 o 
  -2   4  10      479.78      492.23      9.35 o 
  -1   4  10      241.05      253.37      6.05 o 
   0   4  10      185.96      191.32      4.26 o 
   1   4  10       89.52       90.06      4.59 o 
   2   4  10      121.80      121.12      5.38 o 
   3   4  10      506.96      493.00     11.66 o 
   4   4  10       29.42       31.42      4.01 o 
   5   4  10      283.25      290.96     13.27 o 
  -6   5  10       41.17       41.72      7.01 o 
  -5   5  10        5.41       12.48      4.70 o 
  -4   5  10      535.73      509.39     11.33 o 
  -3   5  10      498.75      505.54     10.21 o 
  -2   5  10      331.26      304.45      7.17 o 
  -1   5  10      902.65      906.69     15.18 o 
   0   5  10      404.32      380.91      7.42 o 
   1   5  10       54.04       53.88      3.75 o 
   2   5  10      105.14      116.16      5.50 o 
   3   5  10      331.10      326.38      9.34 o 
   4   5  10        0.05       -0.53      3.13 o 
   5   5  10       10.20        3.64      4.34 o 
  -6   6  10      120.27      114.78     13.52 o 
  -5   6  10      398.59      412.54     17.40 o 
  -4   6  10      379.50      410.41     14.46 o 
  -3   6  10      316.17      307.16      7.87 o 
  -2   6  10        0.32        0.02      1.42 o 
  -1   6  10     1417.09     1487.44     21.52 o 
   0   6  10      448.57      462.48      7.19 o 
   1   6  10      708.73      714.87     13.39 o 
   2   6  10      267.97      271.75      8.09 o 
   3   6  10       36.13       42.80      5.57 o 
   4   6  10       23.63       21.15      4.97 o 
   5   6  10       90.12       80.13      8.12 o 
  -6   7  10       98.35      115.25      9.87 o 
  -5   7  10      142.13      166.69     10.44 o 
  -4   7  10      141.30      132.26     13.33 o 
  -3   7  10      428.35      441.01     11.53 o 
  -2   7  10        1.35        1.03      1.59 o 
  -1   7  10       59.09       58.86      3.27 o 
   0   7  10      179.76      170.84      4.32 o 
   1   7  10        3.72        9.58      2.49 o 
   2   7  10       69.47       73.67      4.59 o 
   3   7  10      128.08      120.87      6.05 o 
   4   7  10       68.13       70.45     13.96 o 
   5   7  10       47.84       36.03      6.49 o 
  -6   8  10        3.19        6.52      4.22 o 
  -5   8  10      111.70      104.03      9.72 o 
  -4   8  10       71.69       70.76      6.86 o 
  -3   8  10      358.74      341.97      8.50 o 
  -2   8  10      355.85      379.27      8.29 o 
  -1   8  10        4.09        4.11      1.72 o 
   0   8  10       41.45       48.86      2.66 o 
   1   8  10      250.17      249.73      7.53 o 
   2   8  10      110.51      122.88      5.70 o 
   3   8  10       49.57       51.93      5.95 o 
   4   8  10       68.63       68.29      7.43 o 
   5   8  10       29.74       21.45      6.02 o 
  -6   9  10       17.26       24.53      6.55 o 
  -5   9  10      113.50      102.30      8.78 o 
  -4   9  10       89.07       81.14      7.39 o 
  -3   9  10      837.82      874.61     17.49 o 
  -2   9  10       22.07       27.74      2.82 o 
  -1   9  10      406.85      392.43      8.13 o 
   0   9  10      437.73      431.12      7.36 o 
   1   9  10       98.06       91.92      4.99 o 
   2   9  10      294.58      307.01     12.40 o 
   3   9  10        1.06        0.77      2.91 o 
   4   9  10      963.08      935.54     24.63 o 
   5   9  10       49.13       41.10      7.03 o 
  -5  10  10      124.26      120.24      9.51 o 
  -4  10  10      250.68      275.20     23.68 o 
  -3  10  10      226.16      238.85     10.55 o 
  -2  10  10        0.00       -1.70      1.41 o 
  -1  10  10       27.38       29.81      2.78 o 
   0  10  10       57.22       60.83      3.40 o 
   1  10  10       14.17       18.06      4.47 o 
   2  10  10       16.22       20.66      3.13 o 
   3  10  10       79.11       83.72      7.26 o 
   4  10  10       93.37       86.77      8.09 o 
   5  10  10       30.87       33.42     10.97 o 
  -5  11  10       23.31       26.86      7.29 o 
  -4  11  10      147.65      153.14     18.19 o 
  -3  11  10      275.83      278.09     20.58 o 
  -2  11  10        2.19       -1.27      1.77 o 
  -1  11  10      106.07      114.18      5.01 o 
   0  11  10     1361.94     1364.70     20.78 o 
   1  11  10     2957.98     2855.75     37.51 o 
   2  11  10       95.00       86.81      6.79 o 
   3  11  10        0.04       -1.68      2.83 o 
   4  11  10       97.08       90.46      8.40 o 
   5  11  10      112.80      122.85     13.55 o 
  -5  12  10       29.72       26.94      5.80 o 
  -4  12  10       10.97       18.53      6.86 o 
  -3  12  10        3.44        1.31      5.34 o 
  -2  12  10      784.04      851.53     16.83 o 
  -1  12  10      616.27      610.99     11.09 o 
   0  12  10       43.33       42.01      3.03 o 
   1  12  10       95.19      110.19      5.86 o 
   2  12  10       16.51       14.53      4.06 o 
   3  12  10      333.99      342.92     13.63 o 
   4  12  10        1.81        7.98      4.58 o 
  -5  13  10       15.84       16.41      5.97 o 
  -4  13  10       33.62       32.69      8.25 o 
  -3  13  10        6.22       -3.92      2.61 o 
  -2  13  10     1032.69     1046.72     28.61 o 
  -1  13  10      210.35      217.08      6.84 o 
   0  13  10      465.73      469.02      8.55 o 
   1  13  10       30.65       27.62      3.72 o 
   2  13  10     1145.04     1135.11     25.91 o 
   3  13  10        0.43       -0.28      3.21 o 
   4  13  10      452.28      465.74     17.42 o 
  -5  14  10       85.67       84.39      9.48 o 
  -4  14  10       19.28       23.84      7.77 o 
  -3  14  10      170.98      167.53      9.26 o 
  -2  14  10      880.39      873.95     21.21 o 
  -1  14  10       34.02       37.27      3.55 o 
   0  14  10      931.99      947.32     13.25 o 
   1  14  10      561.03      529.20     15.74 o 
   2  14  10      201.00      201.32     10.39 o 
   3  14  10       84.88       86.73     15.14 o 
   4  14  10      165.04      178.52     11.40 o 
  -4  15  10      173.28      205.18     19.85 o 
  -3  15  10       42.46       43.61      6.33 o 
  -2  15  10       15.41       19.28      4.47 o 
  -1  15  10      524.93      546.85     15.62 o 
   0  15  10      235.40      237.48      6.29 o 
   1  15  10     1431.84     1393.00     28.89 o 
   2  15  10      116.07      122.77      9.94 o 
   3  15  10       59.11       58.69      7.10 o 
   4  15  10       32.86       41.84     11.65 o 
  -4  16  10        7.84        9.66      4.76 o 
  -3  16  10        0.39       -3.33      2.57 o 
  -2  16  10        3.55       10.53      7.58 o 
  -1  16  10     1809.72     1803.57     33.69 o 
   0  16  10      218.35      218.24      6.21 o 
   1  16  10        5.29        3.44      3.67 o 
   2  16  10      583.81      568.02     28.28 o 
   3  16  10      160.03      176.67     22.04 o 
   4  16  10        3.75       -0.34      3.99 o 
  -4  17  10       79.23      107.01      9.91 o 
  -3  17  10       15.57       31.96      5.73 o 
  -2  17  10       30.62       31.58      5.49 o 
  -1  17  10       19.73       26.13      4.78 o 
   0  17  10       22.15       27.25      5.34 o 
   1  17  10      224.21      209.33     10.37 o 
   2  17  10      134.33      154.42     19.64 o 
   3  17  10       22.08       21.34      5.62 o 
  -3  18  10       15.73       18.54      9.67 o 
  -2  18  10        1.44        1.88      3.26 o 
  -1  18  10        3.39        4.64      3.79 o 
   0  18  10      159.93      164.42      6.37 o 
   1  18  10       58.31       53.24      6.30 o 
   2  18  10       15.33       12.62      4.98 o 
   3  18  10      191.17      177.50     11.25 o 
  -3  19  10       46.52       49.68      7.06 o 
  -2  19  10       44.81       53.04      6.67 o 
  -1  19  10        4.62        9.66      3.88 o 
   0  19  10       46.59       52.91      5.06 o 
   1  19  10       61.79       58.04      6.77 o 
   2  19  10      253.73      246.01     12.47 o 
  -2  20  10       37.03       38.48      6.32 o 
  -1  20  10        6.80        2.61      3.69 o 
   0  20  10       15.10       12.87      7.12 o 
   1  20  10        7.97       10.83      4.34 o 
   2  20  10       88.98       88.11      8.36 o 
  -2  21  10        1.03       -0.01      4.55 o 
  -1  21  10       25.68       18.65      5.09 o 
   0  21  10       78.08       69.15      7.21 o 
   1  21  10      299.39      308.26     16.24 o 
  -6   1  11       47.66       48.43      8.62 o 
  -5   1  11        2.08       -1.06      3.29 o 
  -4   1  11      568.97      587.11     12.18 o 
  -3   1  11     1236.51     1237.71     18.96 o 
  -2   1  11      391.93      379.65      8.21 o 
  -1   1  11      561.44      516.68      9.01 o 
   0   1  11     2455.35     2386.36     29.86 o 
   1   1  11       68.30       58.48      4.80 o 
   2   1  11      607.66      549.94     14.29 o 
   3   1  11      352.72      335.18     11.23 o 
   4   1  11      133.86      128.72      7.71 o 
   5   1  11       10.13       14.30      6.04 o 
  -6   2  11        0.03        3.91      4.27 o 
  -5   2  11        0.07       -1.48      2.62 o 
  -4   2  11     1008.83     1014.05     16.77 o 
  -3   2  11      934.92      868.29     14.30 o 
  -2   2  11      114.94      103.17      4.38 o 
  -1   2  11       17.49       17.60      1.93 o 
   0   2  11        0.07        3.12      1.64 o 
   1   2  11       61.79       52.38      3.90 o 
   2   2  11      299.96      292.84      9.31 o 
   3   2  11        3.70        4.44      2.52 o 
   4   2  11       60.55       62.34      5.11 o 
   5   2  11       25.66       33.76      7.32 o 
  -6   3  11       11.84       22.78      6.71 o 
  -5   3  11       17.89        9.11      4.76 o 
  -4   3  11      469.56      503.49     11.29 o 
  -3   3  11      222.18      225.49      6.98 o 
  -2   3  11       46.74       45.16      3.23 o 
  -1   3  11      139.87      133.88      4.93 o 
   0   3  11     1542.17     1469.48     17.94 o 
   1   3  11      475.96      462.15     10.57 o 
   2   3  11      647.22      643.74     18.47 o 
   3   3  11      247.88      229.67     10.74 o 
   4   3  11      461.97      419.56     20.60 o 
   5   3  11      126.16      129.99      9.65 o 
  -6   4  11       31.52       36.21      5.31 o 
  -5   4  11       93.29       83.66     10.18 o 
  -4   4  11      389.12      443.27     10.58 o 
  -3   4  11       25.45       29.97      2.93 o 
  -2   4  11      877.60      845.30     13.39 o 
  -1   4  11      103.14      106.30      9.92 o 
   0   4  11      233.48      224.38      5.63 o 
   1   4  11     1586.98     1504.95     22.50 o 
   2   4  11        0.45        0.68      3.49 o 
   3   4  11       49.59       57.66      4.68 o 
   4   4  11      228.95      270.28      9.45 o 
   5   4  11       19.19       18.64      5.24 o 
  -6   5  11       24.71       23.98     12.10 o 
  -5   5  11       31.76       19.13     11.19 o 
  -4   5  11        0.02        7.04      2.78 o 
  -3   5  11        0.18        3.81      2.05 o 
  -2   5  11        3.16        0.95      1.77 o 
  -1   5  11      188.15      210.93      5.97 o 
   0   5  11       24.43       27.89      2.11 o 
   1   5  11      625.93      604.67     12.52 o 
   2   5  11        8.07        4.36      2.23 o 
   3   5  11      446.13      439.79     11.34 o 
   4   5  11      124.13      135.21      9.11 o 
   5   5  11      222.20      210.57     22.81 o 
  -6   6  11       93.87       92.95      9.42 o 
  -5   6  11      393.52      404.29     15.76 o 
  -4   6  11      608.23      611.51     24.96 o 
  -3   6  11       29.75       36.56      3.46 o 
  -2   6  11        0.23        0.80      1.65 o 
  -1   6  11     1875.61     1769.07     21.37 o 
   0   6  11      572.08      544.21      8.20 o 
   1   6  11     2033.62     1933.16     27.36 o 
   2   6  11       14.60       15.60      2.91 o 
   3   6  11       14.30       12.79      3.04 o 
   4   6  11        7.77        8.14      4.14 o 
   5   6  11      350.11      336.17     18.60 o 
  -6   7  11       24.91       17.14     12.44 o 
  -5   7  11      280.70      281.40     13.24 o 
  -4   7  11        3.04        2.03      4.12 o 
  -3   7  11     1363.65     1394.74     19.90 o 
  -2   7  11        2.15       -1.36      1.64 o 
  -1   7  11      274.08      261.59      8.04 o 
   0   7  11     1008.64      981.29     22.87 o 
   1   7  11      227.01      196.32      6.96 o 
   2   7  11       65.86       63.64      4.59 o 
   3   7  11       33.74       33.00      4.11 o 
   4   7  11       90.00       96.54      8.31 o 
   5   7  11       39.59       51.04      7.40 o 
  -6   8  11        3.30        1.71      6.69 o 
  -5   8  11        2.01       -1.38      4.03 o 
  -4   8  11      113.36      125.40     11.07 o 
  -3   8  11        3.67        4.58      2.01 o 
  -2   8  11      332.08      341.63      8.12 o 
  -1   8  11        2.44       -0.11      1.85 o 
   0   8  11       79.28       74.95      4.39 o 
   1   8  11       29.88       27.82      3.56 o 
   2   8  11      307.46      267.03      9.36 o 
   3   8  11        0.13        0.45      2.99 o 
   4   8  11      206.35      212.73     32.46 o 
   5   8  11      124.96      132.57     10.41 o 
  -5   9  11      333.84      317.30     16.87 o 
  -4   9  11      135.53      151.92     24.59 o 
  -3   9  11      170.88      188.73      6.68 o 
  -2   9  11       56.62       65.56      4.02 o 
  -1   9  11        0.21        1.05      1.73 o 
   0   9  11      814.52      767.48     10.72 o 
   1   9  11        2.58        4.92      2.41 o 
   2   9  11      206.67      192.64      7.36 o 
   3   9  11      371.98      354.52     13.69 o 
   4   9  11        2.52       -2.73      4.33 o 
   5   9  11       44.61       40.12      7.37 o 
  -5  10  11       82.31       91.39      8.95 o 
  -4  10  11       61.31       61.25      7.11 o 
  -3  10  11      704.76      709.71     15.94 o 
  -2  10  11      192.54      195.88      6.37 o 
  -1  10  11     1361.79     1347.42     18.29 o 
   0  10  11       17.66       16.80      2.71 o 
   1  10  11     2502.36     2429.31     33.32 o 
   2  10  11      449.27      431.89     11.14 o 
   3  10  11        0.23       -2.38      2.75 o 
   4  10  11       31.96       31.60      6.02 o 
   5  10  11      107.64      100.40      9.64 o 
  -5  11  11      167.82      129.16      9.81 o 
  -4  11  11        5.43        1.38      3.67 o 
  -3  11  11       50.45       46.32      6.76 o 
  -2  11  11       60.84       47.55      4.46 o 
  -1  11  11      374.52      350.58      8.19 o 
   0  11  11       22.17       19.11      2.35 o 
   1  11  11      125.06      134.35     12.21 o 
   2  11  11       95.00       84.80      6.98 o 
   3  11  11      177.95      179.55     10.06 o 
   4  11  11       16.02        6.81      4.25 o 
  -5  12  11        3.14        2.49      7.41 o 
  -4  12  11      108.84      134.60      9.17 o 
  -3  12  11       31.60       34.85      5.78 o 
  -2  12  11      411.18      419.84     12.49 o 
  -1  12  11        3.77        6.11      2.25 o 
   0  12  11      567.62      527.58     10.06 o 
   1  12  11        0.03        3.53      2.68 o 
   2  12  11       69.09       76.86      6.96 o 
   3  12  11      279.64      300.94     13.27 o 
   4  12  11      135.55      150.32     10.72 o 
  -5  13  11       78.54       89.92     14.90 o 
  -4  13  11      127.87      106.18     26.30 o 
  -3  13  11        4.00        8.51      3.90 o 
  -2  13  11      595.98      582.72     14.05 o 
  -1  13  11       16.03       12.95      2.67 o 
   0  13  11      740.89      738.55     14.77 o 
   1  13  11        5.36        7.57      2.95 o 
   2  13  11       84.97      102.20      7.81 o 
   3  13  11      190.17      178.00     23.61 o 
   4  13  11       29.92       48.13     17.40 o 
  -4  14  11       31.24       35.09      6.29 o 
  -3  14  11       31.54       19.86      4.66 o 
  -2  14  11      500.72      530.37     16.05 o 
  -1  14  11        3.88        7.26      2.64 o 
   0  14  11       72.66       80.85      3.98 o 
   1  14  11      118.38      138.16      8.42 o 
   2  14  11      128.95      141.24      9.14 o 
   3  14  11      210.85      203.15     11.37 o 
   4  14  11       23.60       22.61      7.34 o 
  -4  15  11       54.87       61.35      7.61 o 
  -3  15  11        1.91        0.58      3.18 o 
  -2  15  11       22.03       18.53      4.56 o 
  -1  15  11      146.28      152.72      7.43 o 
   0  15  11      140.80      143.67      5.84 o 
   1  15  11      360.14      330.71     12.86 o 
   2  15  11      112.38      120.01      9.87 o 
   3  15  11       39.00       41.84      6.75 o 
  -4  16  11       57.33       49.70      7.21 o 
  -3  16  11       19.23       20.92      5.12 o 
  -2  16  11        1.03        7.89      3.72 o 
  -1  16  11        0.67        4.41      3.44 o 
   0  16  11      167.12      170.31      6.47 o 
   1  16  11       69.10       57.11     15.18 o 
   2  16  11       20.93       19.63      5.00 o 
   3  16  11        6.55       -1.22      3.71 o 
  -3  17  11      188.90      202.42     11.28 o 
  -2  17  11       28.07       25.24      5.17 o 
  -1  17  11      411.04      456.20     14.93 o 
   0  17  11       25.34       26.35      3.71 o 
   1  17  11        7.77        8.81      3.84 o 
   2  17  11        3.24        8.95      4.16 o 
   3  17  11       19.08       13.71      4.94 o 
  -3  18  11       60.86       58.77     11.74 o 
  -2  18  11       34.47       25.03      5.54 o 
  -1  18  11      155.19      150.99      9.16 o 
   0  18  11       77.21       71.53      5.40 o 
   1  18  11       26.06       34.86      5.99 o 
   2  18  11       50.03       51.45      6.87 o 
  -3  19  11       28.49       20.02      5.87 o 
  -2  19  11      129.55      153.79     10.18 o 
  -1  19  11       11.10       18.89      4.73 o 
   0  19  11      346.17      341.05     17.86 o 
   1  19  11       15.13       23.17      7.24 o 
   2  19  11       16.69       12.97      4.90 o 
  -2  20  11      257.32      276.74     13.22 o 
  -1  20  11      215.95      211.51     10.97 o 
   0  20  11       22.23       26.42      6.93 o 
   1  20  11        0.05        0.17      4.13 o 
   0  21  11        4.03        0.82      4.67 o 
  -6   0  12        0.12       -2.65      6.06 o 
  -5   0  12        8.71       13.32      4.81 o 
  -4   0  12      702.83      635.03     18.41 o 
  -3   0  12     1432.39     1484.73     29.33 o 
  -2   0  12      494.22      525.89     14.39 o 
  -1   0  12       46.26       56.06      5.29 o 
   0   0  12     2902.27     2740.16     61.56 o 
   1   0  12      670.96      567.21     20.84 o 
   2   0  12     5379.67     5136.49    104.35 o 
   3   0  12       25.71       28.97      6.50 o 
   4   0  12      829.44      805.81     21.60 o 
   5   0  12        2.73        3.49      4.45 o 
  -6   1  12        3.04       -0.99      6.21 o 
  -5   1  12       57.66       66.13      5.11 o 
  -4   1  12        0.04        5.35      2.86 o 
  -3   1  12      628.59      603.98     11.88 o 
  -2   1  12      538.29      496.18      9.85 o 
  -1   1  12      178.45      187.23      5.54 o 
   0   1  12     1263.90     1281.52     20.05 o 
   1   1  12       11.96       11.12      3.13 o 
   2   1  12      449.06      456.88     18.27 o 
   3   1  12        4.57        1.14      2.37 o 
   4   1  12      143.22      151.40      7.49 o 
   5   1  12        5.24        8.32      4.10 o 
  -6   2  12       66.34       65.39      8.11 o 
  -5   2  12        0.41       -1.57      2.93 o 
  -4   2  12     1237.83     1151.28     18.48 o 
  -3   2  12      258.06      219.57      7.11 o 
  -2   2  12      440.13      420.43      8.95 o 
  -1   2  12     1302.42     1289.12     17.00 o 
   0   2  12     2136.66     2068.49     28.40 o 
   1   2  12      461.05      479.92     11.24 o 
   2   2  12       53.12       54.15      4.52 o 
   3   2  12      132.11      116.04      6.36 o 
   4   2  12       27.12       33.11      7.55 o 
   5   2  12      914.59      942.69     25.37 o 
  -6   3  12        0.30       -3.49      4.11 o 
  -5   3  12        1.59       -2.31      2.82 o 
  -4   3  12      408.64      405.80     10.35 o 
  -3   3  12        0.53        4.90      2.41 o 
  -2   3  12      346.41      332.36      7.90 o 
  -1   3  12       34.16       32.09      4.38 o 
   0   3  12      867.13      829.74     15.02 o 
   1   3  12     1441.89     1306.23     20.94 o 
   2   3  12     1049.43      978.32     25.57 o 
   3   3  12      121.66      141.51      6.73 o 
   4   3  12       14.29       17.51      5.88 o 
   5   3  12       66.64       78.57      8.28 o 
  -6   4  12        2.14        6.16      4.05 o 
  -5   4  12        8.08       10.88      3.93 o 
  -4   4  12      884.71      885.36     15.86 o 
  -3   4  12     1202.14     1181.62     23.68 o 
  -2   4  12      493.80      482.54      9.92 o 
  -1   4  12      241.61      239.89      6.37 o 
   0   4  12      581.12      532.71     11.55 o 
   1   4  12     1673.18     1628.61     24.47 o 
   2   4  12       26.67       20.38      8.08 o 
   3   4  12      112.02      114.79      6.28 o 
   4   4  12       62.07       51.40      6.57 o 
   5   4  12        5.78        4.59      4.64 o 
  -6   5  12       12.19       13.87      5.49 o 
  -5   5  12      360.35      332.05     14.56 o 
  -4   5  12        5.63       10.89      3.65 o 
  -3   5  12       85.06       76.42      4.68 o 
  -2   5  12       53.60       51.46      3.67 o 
  -1   5  12     1187.96     1150.56     21.46 o 
   0   5  12     1226.26     1190.47     19.26 o 
   1   5  12       89.96       88.95      5.18 o 
   2   5  12        1.27        1.53      2.41 o 
   3   5  12     1084.00     1033.07     19.28 o 
   4   5  12       81.85       79.50      9.58 o 
   5   5  12      117.11      105.44      9.50 o 
  -5   6  12      128.18      131.85      9.95 o 
  -4   6  12       80.31       87.04      5.49 o 
  -3   6  12      172.00      166.24      6.45 o 
  -2   6  12      577.87      567.53     10.93 o 
  -1   6  12      149.74      143.34      5.17 o 
   0   6  12     1750.74     1735.12     25.20 o 
   1   6  12       23.70       23.72      3.54 o 
   2   6  12      200.57      192.82      7.42 o 
   3   6  12        8.09       16.04      3.47 o 
   4   6  12        0.04        0.72      3.50 o 
   5   6  12       21.25       27.52      6.43 o 
  -5   7  12        0.00       10.79      5.51 o 
  -4   7  12      116.60      112.15      8.85 o 
  -3   7  12      695.35      708.05     18.66 o 
  -2   7  12      476.41      447.52      9.68 o 
  -1   7  12      314.65      316.75     11.06 o 
   0   7  12      643.90      634.67     13.15 o 
   1   7  12     1179.67     1142.08     19.43 o 
   2   7  12      428.34      390.45     10.60 o 
   3   7  12        0.95       -2.25      2.44 o 
   4   7  12      110.55      123.49     12.42 o 
   5   7  12       36.80       36.49      6.98 o 
  -5   8  12      187.60      214.49     12.04 o 
  -4   8  12      236.39      222.41     11.26 o 
  -3   8  12      500.39      474.46     10.77 o 
  -2   8  12       15.01        9.54      2.52 o 
  -1   8  12        5.09        1.28      1.86 o 
   0   8  12       36.55       36.41      3.92 o 
   1   8  12      128.90      120.10      5.97 o 
   2   8  12       32.92       32.91      4.01 o 
   3   8  12        0.04       -1.10      3.40 o 
   4   8  12        8.90       14.47      4.87 o 
  -5   9  12       72.15       85.25     10.64 o 
  -4   9  12      422.13      460.97     18.02 o 
  -3   9  12      209.65      244.33      9.35 o 
  -2   9  12        5.14        4.43      2.28 o 
  -1   9  12      130.96      124.91      5.99 o 
   0   9  12       78.52       82.76      5.06 o 
   1   9  12      453.13      410.91     11.79 o 
   2   9  12      153.58      159.00      8.52 o 
   3   9  12       29.34       13.59      4.52 o 
   4   9  12       66.74       73.13      8.66 o 
  -5  10  12       92.25       91.48     12.18 o 
  -4  10  12       65.86       72.78      7.47 o 
  -3  10  12       41.19       30.87      4.55 o 
  -2  10  12      730.94      737.69     13.52 o 
  -1  10  12      754.43      769.59     19.67 o 
   0  10  12      525.75      542.61     15.38 o 
   1  10  12        7.88       12.10      3.69 o 
   2  10  12        5.83        4.04      2.49 o 
   3  10  12      402.40      411.03     15.35 o 
   4  10  12       41.49       29.04      7.03 o 
  -5  11  12       46.05       60.13      7.82 o 
  -4  11  12       14.36        7.77      7.53 o 
  -3  11  12        1.49        2.81      2.87 o 
  -2  11  12      920.06      922.90     16.03 o 
  -1  11  12       39.12       39.14      3.47 o 
   0  11  12      304.54      286.29     11.21 o 
   1  11  12      228.40      243.27      8.46 o 
   2  11  12        1.58        2.86      3.17 o 
   3  11  12        0.09        3.65      4.16 o 
   4  11  12      152.21      160.32     11.00 o 
  -5  12  12      161.52      188.14     11.96 o 
  -4  12  12        0.01        2.25      3.98 o 
  -3  12  12      189.30      202.93     10.45 o 
  -2  12  12     1847.80     1770.79     23.84 o 
  -1  12  12        4.60        3.43      2.15 o 
   0  12  12       76.45       98.98     14.80 o 
   1  12  12        2.74       -1.07      2.45 o 
   2  12  12       48.09       39.83      5.67 o 
   3  12  12       24.28       26.59      5.44 o 
   4  12  12       75.80       61.24     16.65 o 
  -4  13  12       67.39       76.48      9.00 o 
  -3  13  12      128.17      126.50      8.97 o 
  -2  13  12       13.68       22.80      6.53 o 
  -1  13  12       73.85       87.31      5.00 o 
   0  13  12        6.92        9.57      4.01 o 
   1  13  12      466.83      460.04     12.07 o 
   2  13  12       57.89       52.15      6.29 o 
   3  13  12      589.26      609.67     19.68 o 
   4  13  12       14.62       18.97      5.66 o 
  -4  14  12        0.05       -0.29      3.44 o 
  -3  14  12       71.10       57.42     17.57 o 
  -2  14  12        1.91       -0.36      2.55 o 
  -1  14  12      185.78      186.84      6.71 o 
   0  14  12       50.46       59.07      6.39 o 
   1  14  12      137.70      145.46      8.74 o 
   2  14  12       16.05       10.50      4.27 o 
   3  14  12       13.64       10.87     11.77 o 
  -4  15  12        0.97        4.76      4.41 o 
  -3  15  12        1.15        3.18      3.50 o 
  -2  15  12       11.20       17.80      4.69 o 
  -1  15  12       14.29       12.42      3.01 o 
   0  15  12      850.28      861.92     21.62 o 
   1  15  12      170.28      180.12      9.73 o 
   2  15  12      134.62      131.99     12.97 o 
   3  15  12       41.43       28.67      5.98 o 
  -3  16  12       32.30       48.83      6.71 o 
  -2  16  12       16.43       19.52      4.80 o 
  -1  16  12        1.16        0.70      2.94 o 
   0  16  12      135.78      150.31      9.42 o 
   1  16  12      130.79      134.47      8.99 o 
   2  16  12      260.69      281.00     13.06 o 
   3  16  12        3.02        9.74      4.76 o 
  -3  17  12       25.48       17.14      7.32 o 
  -2  17  12      278.08      329.81     13.62 o 
  -1  17  12        1.58        3.52      3.72 o 
   0  17  12       20.10       13.24      6.02 o 
   1  17  12       92.99      104.15      8.30 o 
   2  17  12       12.26       15.75      4.97 o 
  -2  18  12       60.66       71.11      7.70 o 
  -1  18  12       16.68       19.50      5.25 o 
   0  18  12      116.13      119.41     12.03 o 
   1  18  12       53.65       59.67      7.01 o 
   2  18  12       27.22       10.89      6.28 o 
  -2  19  12       26.08       19.14      6.06 o 
  -1  19  12      452.69      472.90     16.17 o 
   1  19  12       42.38       22.21      5.53 o 
  -5   1  13       81.09       74.00      5.42 o 
  -4   1  13      110.26      129.67      6.33 o 
  -3   1  13       74.34       67.69      5.34 o 
  -2   1  13     1098.76     1055.42     15.92 o 
  -1   1  13     2665.88     2679.50     44.14 o 
   0   1  13     1669.87     1601.83     29.91 o 
   1   1  13      362.66      345.27      9.73 o 
   2   1  13        1.14        2.54      2.74 o 
   3   1  13        9.13        7.89      3.10 o 
   4   1  13        1.12        4.66      3.86 o 
   5   1  13       37.31       35.57      9.04 o 
  -5   2  13       40.42       31.03      4.21 o 
  -4   2  13        3.96        4.99      2.91 o 
  -3   2  13        1.98       -0.74      2.17 o 
  -2   2  13       83.88       85.19      4.56 o 
  -1   2  13        1.56       17.09      4.35 o 
   0   2  13        0.09        5.86      3.03 o 
   1   2  13        4.05        2.15      2.53 o 
   2   2  13     1038.74     1054.58     19.26 o 
   3   2  13      206.40      212.00     10.77 o 
   4   2  13        0.52       -2.48      2.77 o 
   5   2  13       22.56       17.81     11.74 o 
  -5   3  13        3.73       -1.09      2.59 o 
  -4   3  13       52.51       58.98      4.75 o 
  -3   3  13        5.96        3.51      2.45 o 
  -2   3  13        3.95        2.74      2.68 o 
  -1   3  13     1950.23     1944.53     34.78 o 
   0   3  13       33.63       37.70      6.83 o 
   1   3  13       11.68        9.05      3.88 o 
   2   3  13       49.93       63.86      5.02 o 
   3   3  13        9.46       14.97      5.59 o 
   4   3  13      159.13      159.67     13.28 o 
   5   3  13      152.64      145.35     10.85 o 
  -5   4  13       45.02       59.23      6.07 o 
  -4   4  13       85.00       83.25      4.80 o 
  -3   4  13      454.72      469.02     10.65 o 
  -2   4  13        0.17       -0.26      1.92 o 
  -1   4  13       52.39       65.33      6.02 o 
   0   4  13       76.17       81.04      6.26 o 
   1   4  13        2.30        1.68      2.39 o 
   2   4  13       87.53       97.67     11.44 o 
   3   4  13       13.82       27.67      4.10 o 
   4   4  13        1.45        0.67      3.65 o 
  -5   5  13       49.50       46.76      7.17 o 
  -4   5  13      416.94      439.38     10.94 o 
  -3   5  13      383.74      381.46     11.28 o 
  -2   5  13        0.22        0.37      2.06 o 
  -1   5  13     1044.71     1046.07     22.93 o 
   0   5  13     1570.75     1462.30     28.32 o 
   1   5  13      975.91      956.21     17.56 o 
   2   5  13      367.30      410.92     11.24 o 
   3   5  13      712.44      739.06     16.27 o 
   4   5  13        0.62       -2.22      3.27 o 
  -5   6  13       24.29       17.56      5.89 o 
  -4   6  13        5.77        3.31      2.70 o 
  -3   6  13       57.73       53.68      4.40 o 
  -2   6  13     1231.91     1216.64     17.90 o 
  -1   6  13      150.98      148.47      8.21 o 
   0   6  13      578.06      605.43     16.40 o 
   1   6  13      454.00      462.71     11.60 o 
   2   6  13      282.76      261.28      9.08 o 
   3   6  13       36.09       27.78      4.33 o 
   4   6  13      345.90      395.30     15.74 o 
  -5   7  13       17.94       18.75      5.72 o 
  -4   7  13      174.23      173.44     10.95 o 
  -3   7  13      169.72      199.03      7.18 o 
  -2   7  13      323.04      306.95      8.10 o 
  -1   7  13       12.43       13.85      6.33 o 
   0   7  13     1038.89      985.69     26.33 o 
   1   7  13       26.96       25.87      3.78 o 
   2   7  13       79.12       89.94      5.79 o 
   3   7  13      888.44      890.72     23.47 o 
   4   7  13      102.11      109.97      9.18 o 
  -5   8  13      192.59      188.14     11.62 o 
  -4   8  13       36.90       46.31      5.56 o 
  -3   8  13     1111.72     1040.02     17.24 o 
  -2   8  13       12.10       14.74      2.82 o 
  -1   8  13      449.19      479.03     22.67 o 
   0   8  13        0.38        3.85      5.39 o 
   1   8  13     1568.42     1498.71     24.09 o 
   2   8  13      102.41      112.09      6.31 o 
   3   8  13      207.41      235.52     11.76 o 
   4   8  13       14.07       23.68      5.79 o 
  -5   9  13        8.99       20.19      5.60 o 
  -4   9  13       51.87       53.61      6.91 o 
  -3   9  13      149.28      137.11      7.58 o 
  -2   9  13       16.93       14.59      2.92 o 
  -1   9  13      801.65      777.86     19.51 o 
   0   9  13      448.68      458.00     19.71 o 
   1   9  13      235.56      223.45      8.40 o 
   2   9  13      357.61      359.52     10.72 o 
   3   9  13       54.14       59.90      7.03 o 
   4   9  13        9.52        8.97      7.63 o 
  -5  10  13        3.46        3.65      5.80 o 
  -4  10  13       12.56       12.24      9.43 o 
  -3  10  13        1.52       -0.62      2.75 o 
  -2  10  13      369.51      361.01      9.16 o 
  -1  10  13      103.90      102.56      7.48 o 
   0  10  13       86.20       84.82      6.93 o 
   1  10  13      750.37      783.46     16.22 o 
   2  10  13       99.13      112.80     13.04 o 
   3  10  13      146.68      144.67      9.74 o 
   4  10  13      761.57      830.05     40.12 o 
  -4  11  13        1.49       -0.54      6.33 o 
  -3  11  13       60.13       63.52      6.11 o 
  -2  11  13       94.69       97.77      5.24 o 
  -1  11  13       10.09        6.37      3.43 o 
   0  11  13      771.60      714.98     18.79 o 
   1  11  13     1185.14     1113.22     20.28 o 
   2  11  13       11.96       14.01      4.29 o 
   3  11  13      289.71      295.02     25.20 o 
   4  11  13       34.78       44.19      7.21 o 
  -4  12  13        0.12       -0.38      3.91 o 
  -3  12  13      181.00      186.16     12.98 o 
  -2  12  13       47.63       54.32      4.33 o 
  -1  12  13       15.24        8.27      3.86 o 
   0  12  13      137.74      161.58      9.05 o 
   1  12  13      181.77      181.37      7.96 o 
   2  12  13      172.69      194.27     10.43 o 
   3  12  13        5.60        9.17      4.72 o 
  -4  13  13        6.53        3.28      4.33 o 
  -3  13  13        5.55       15.88      4.64 o 
  -2  13  13       50.41       45.49      4.95 o 
  -1  13  13       22.02       20.94      4.77 o 
   0  13  13      488.44      521.39     16.34 o 
   1  13  13       14.13       25.76      4.08 o 
   2  13  13        2.21       -1.35      3.45 o 
   3  13  13       79.72       93.98      8.91 o 
  -4  14  13        0.02       -1.34      3.56 o 
  -3  14  13       10.18        2.34      5.37 o 
  -2  14  13        0.01        0.64      2.84 o 
  -1  14  13        1.27        3.54      7.48 o 
   0  14  13      360.92      402.08     14.42 o 
   1  14  13       45.17       49.81      6.62 o 
   2  14  13        0.12       -0.29      3.60 o 
   3  14  13        0.29        7.17      6.55 o 
  -3  15  13       38.90       46.47      6.91 o 
  -2  15  13       19.27        9.98      7.46 o 
  -1  15  13      326.84      348.82     13.53 o 
   0  15  13      161.51      186.66     13.89 o 
   1  15  13        0.01        5.82      3.57 o 
   2  15  13      134.61      137.07      9.80 o 
  -3  16  13        1.39        3.14      6.62 o 
  -2  16  13       12.86       12.86      4.64 o 
  -1  16  13       72.01       76.77     11.36 o 
   0  16  13       52.20       51.64      8.86 o 
   1  16  13        3.63        0.78      3.68 o 
   2  16  13        3.63        3.22      6.21 o 
  -2  17  13        2.33       -1.20      3.87 o 
   0  17  13        3.15        1.88      5.49 o 
   1  17  13      178.20      160.13     10.11 o 
   2  17  13       88.30       88.36      8.49 o 
  -2  18  13       95.91       79.60      8.01 o 
   0  18  13       30.26       32.73      8.37 o 
   1  18  13       35.40       32.22      6.02 o 
  -5   0  14       12.92       14.56      5.15 o 
  -4   0  14      692.02      610.58     21.75 o 
  -3   0  14       10.39        8.21      4.05 o 
  -2   0  14       19.38       16.72      7.48 o 
  -1   0  14     5194.90     4664.63     98.67 o 
   0   0  14      653.99      616.64     23.87 o 
   1   0  14      602.93      545.45     22.19 o 
   2   0  14     1760.52     1625.19     44.57 o 
   3   0  14       59.91       60.88      9.00 o 
   4   0  14       36.91       40.40      6.51 o 
  -5   1  14       14.55       16.96      3.87 o 
  -4   1  14       18.06       21.99      3.84 o 
  -3   1  14      741.87      752.39     14.03 o 
  -2   1  14       43.80       54.14      4.03 o 
  -1   1  14        3.80       11.84      4.72 o 
   0   1  14      139.26      128.53      9.84 o 
   1   1  14       97.86       87.08      7.18 o 
   2   1  14       50.58       66.17     11.51 o 
   3   1  14       16.47       19.21      3.82 o 
   4   1  14       58.02       63.85      5.91 o 
  -5   2  14       57.58       48.21      5.05 o 
  -4   2  14       12.59       13.77      3.34 o 
  -3   2  14      279.73      281.75      8.38 o 
  -2   2  14      903.61      858.72     14.97 o 
  -1   2  14      377.09      422.16     22.45 o 
   0   2  14      211.83      195.70      9.32 o 
   1   2  14       71.80       61.12      6.15 o 
   2   2  14      360.17      355.95     10.72 o 
   3   2  14       21.72        8.81      3.36 o 
   4   2  14      363.14      389.60     12.20 o 
  -5   3  14       71.59       75.77      5.93 o 
  -4   3  14      248.70      208.49      7.81 o 
  -3   3  14      291.06      294.80      9.15 o 
  -2   3  14       59.95       48.17      4.51 o 
  -1   3  14      847.53      821.25     20.19 o 
   0   3  14      183.02      165.14     15.16 o 
   1   3  14        4.52        3.37      2.74 o 
   2   3  14       94.76       66.78      5.30 o 
   3   3  14        0.03       -0.07      2.75 o 
   4   3  14        3.36        8.73      3.76 o 
  -5   4  14       27.81       35.83      5.43 o 
  -4   4  14      380.73      379.53     10.39 o 
  -3   4  14       55.28       65.13      4.81 o 
  -2   4  14       19.22       13.27      3.12 o 
  -1   4  14      246.00      244.07     16.36 o 
   0   4  14     1405.88     1424.64     28.50 o 
   1   4  14     1002.25      976.51     22.37 o 
   2   4  14      532.77      529.16     13.29 o 
   3   4  14       11.99       12.19      6.05 o 
   4   4  14        1.51        2.03      5.08 o 
  -5   5  14       79.25       86.50      8.68 o 
  -4   5  14        3.25        5.51      2.91 o 
  -3   5  14      388.06      398.61     10.07 o 
  -2   5  14       42.61       26.73      3.15 o 
  -1   5  14      168.24      188.50      9.45 o 
   0   5  14      368.64      361.68     12.81 o 
   1   5  14      631.03      533.30     51.28 o 
   2   5  14        0.23       -1.63      2.60 o 
   3   5  14       49.13       53.96      5.43 o 
   4   5  14       97.50       90.81      8.78 o 
  -5   6  14       38.38       47.47      7.33 o 
  -4   6  14        1.97       -0.76      2.53 o 
  -3   6  14      277.01      285.12      8.61 o 
  -2   6  14       19.89       21.60      3.10 o 
  -1   6  14     2105.03     2117.12     38.25 o 
   0   6  14      285.54      288.61     12.92 o 
   1   6  14      103.05       85.73      5.59 o 
   2   6  14       75.00       61.89      5.21 o 
   3   6  14       81.18       94.70      6.44 o 
   4   6  14      126.49      126.39      9.92 o 
  -5   7  14       32.43       30.06      6.42 o 
  -4   7  14      125.56      126.14      8.46 o 
  -3   7  14        0.28        2.37      2.90 o 
  -2   7  14      139.12      145.53      6.50 o 
  -1   7  14       66.49       61.19      6.21 o 
   0   7  14      261.40      248.03     14.03 o 
   1   7  14       38.37       34.37      4.23 o 
   2   7  14        7.65       16.19      5.85 o 
   3   7  14        1.67        1.43      3.85 o 
   4   7  14        0.01       -5.56      3.71 o 
  -5   8  14       63.33       66.33      8.23 o 
  -4   8  14       28.90       29.26      4.82 o 
  -3   8  14       11.55       11.45      4.01 o 
  -2   8  14      100.39       99.98      5.19 o 
  -1   8  14       14.01       18.64      4.67 o 
   0   8  14      406.12      391.96     13.59 o 
   1   8  14        0.70        0.49      2.61 o 
   2   8  14        3.01        1.23      2.59 o 
   3   8  14      291.33      314.88     13.73 o 
   4   8  14       27.33       28.57      6.31 o 
  -4   9  14        3.06        3.53      4.01 o 
  -3   9  14       53.18       60.42      4.76 o 
  -2   9  14       64.80       68.38      4.99 o 
  -1   9  14      276.29      290.75     11.84 o 
   0   9  14       83.40       75.60      6.88 o 
   1   9  14      253.26      257.68      9.18 o 
   2   9  14      275.84      259.82      9.44 o 
   3   9  14       10.73        2.42      3.98 o 
  -4  10  14        7.77        0.41      7.00 o 
  -3  10  14      266.53      290.85     11.00 o 
  -2  10  14      209.96      218.62      7.42 o 
  -1  10  14       60.15       68.79      6.65 o 
   0  10  14        1.24        2.22      3.75 o 
   1  10  14        1.09       -1.69      2.55 o 
   2  10  14       39.70       41.44      6.01 o 
   3  10  14       27.76       36.34      6.30 o 
  -4  11  14       93.84      110.49     11.82 o 
  -3  11  14        0.83        0.26      3.05 o 
  -2  11  14      372.79      391.82      9.88 o 
  -1  11  14       16.47       15.24      4.41 o 
   0  11  14      345.49      358.90     13.44 o 
   1  11  14      101.12      110.56      8.22 o 
   2  11  14        0.05       -3.51      2.87 o 
   3  11  14      891.37      904.01     24.98 o 
  -4  12  14      153.37      163.49     22.72 o 
  -3  12  14      121.99      124.00      7.66 o 
  -2  12  14        0.38        5.55      2.65 o 
  -1  12  14        4.41       -1.75      3.34 o 
   0  12  14      909.10      883.83     30.88 o 
   1  12  14       25.06       40.05      8.54 o 
   2  12  14       41.98       39.56      6.16 o 
   3  12  14       66.42       88.11     24.71 o 
  -3  13  14       77.06       72.54      6.43 o 
  -2  13  14        3.48        6.36      3.34 o 
  -1  13  14      124.01      130.17     11.65 o 
   0  13  14       10.18       20.23      5.00 o 
   1  13  14      379.17      391.39     20.65 o 
   2  13  14      572.32      622.60     19.55 o 
   3  13  14       44.57       53.43     12.75 o 
  -3  14  14      108.20      119.24      9.32 o 
  -2  14  14       17.80       28.24      5.03 o 
  -1  14  14      184.95      182.28     10.22 o 
   0  14  14      326.79      337.94     13.58 o 
   1  14  14        3.99       15.21      6.79 o 
   2  14  14       34.84       41.79      6.61 o 
  -3  15  14       83.44       88.07      8.68 o 
  -2  15  14       99.08      104.95      7.14 o 
  -1  15  14        3.93        2.43      8.21 o 
   0  15  14        1.80        0.96      3.62 o 
   1  15  14        5.34        6.02      5.82 o 
   2  15  14       76.72       85.66      8.39 o 
  -2  16  14       18.41       22.57      7.27 o 
  -1  16  14       17.53       17.33      8.86 o 
   0  16  14       23.92       20.74      6.93 o 
   1  16  14      378.59      328.82     19.44 o 
  -1  17  14        2.20        8.81      7.85 o 
   0  17  14      182.85      192.13     14.97 o 
  -5   1  15       74.68       76.74      6.92 o 
  -4   1  15       25.58       26.16      3.99 o 
  -3   1  15      175.16      187.24      7.15 o 
  -2   1  15      756.22      718.59     21.37 o 
  -1   1  15      268.17      239.79     10.86 o 
   0   1  15      207.77      221.62     10.43 o 
   1   1  15      170.46      175.33     23.85 o 
   2   1  15      151.75      157.57      7.48 o 
   3   1  15       61.38       76.83      6.12 o 
   4   1  15       12.39       11.36      3.83 o 
  -5   2  15        0.88        2.33      3.12 o 
  -4   2  15       11.94       17.27      3.68 o 
  -3   2  15       67.48       68.44      4.86 o 
  -2   2  15       38.98       38.31      5.66 o 
  -1   2  15        0.82        3.56      3.50 o 
   0   2  15        0.14       -2.99      2.70 o 
   1   2  15       59.67       54.93      6.04 o 
   2   2  15        1.27       -0.19      2.79 o 
   3   2  15       12.37        9.28      3.76 o 
   4   2  15        0.00       -1.68      3.36 o 
  -5   3  15        3.22        2.77      2.79 o 
  -4   3  15       47.86       44.62      4.14 o 
  -3   3  15       41.82       47.15      7.06 o 
  -2   3  15      244.19      244.62     11.35 o 
  -1   3  15      147.10      136.12     11.91 o 
   0   3  15       34.82       28.51      4.90 o 
   1   3  15      138.26      140.41      8.83 o 
   2   3  15      177.87      194.86      8.29 o 
   3   3  15      123.03      124.05      7.32 o 
   4   3  15       88.74      100.55      7.23 o 
  -5   4  15        0.07        1.06      3.47 o 
  -4   4  15       63.41       61.18      5.13 o 
  -3   4  15       25.87       17.49      3.74 o 
  -2   4  15      177.64      171.45      9.67 o 
  -1   4  15      196.56      196.60     10.01 o 
   0   4  15       31.96       28.74      5.09 o 
   1   4  15        0.01        1.91      3.52 o 
   2   4  15       30.88       28.80      4.27 o 
   3   4  15       26.62       24.91      6.41 o 
   4   4  15      212.50      224.44     12.38 o 
  -4   5  15      291.25      292.84      9.40 o 
  -3   5  15       19.27       19.81      3.58 o 
  -2   5  15      296.89      286.58     12.48 o 
  -1   5  15      349.21      343.76     13.02 o 
   0   5  15      180.12      163.52     15.45 o 
   1   5  15      395.13      399.38     13.97 o 
   2   5  15        0.07        3.24      4.59 o 
   3   5  15       44.69       38.64      5.16 o 
  -4   6  15        0.26        5.99      3.15 o 
  -3   6  15      490.78      492.65     11.64 o 
  -2   6  15      206.62      219.19     10.88 o 
  -1   6  15      199.92      165.72     14.63 o 
   0   6  15       23.41       23.59      5.01 o 
   1   6  15        0.26       -2.60      3.39 o 
   2   6  15      268.37      283.31     10.79 o 
   3   6  15      316.79      353.42     11.70 o 
  -4   7  15      201.91      203.26      9.55 o 
  -3   7  15       24.74       32.18      4.07 o 
  -2   7  15        2.86        9.71      4.25 o 
  -1   7  15      188.87      172.14      9.47 o 
   0   7  15       63.68       62.79      6.39 o 
   1   7  15      303.34      305.14     12.54 o 
   2   7  15      165.38      171.51     10.95 o 
   3   7  15       24.61       28.23      6.00 o 
  -4   8  15      118.95      116.57      7.93 o 
  -3   8  15      150.49      162.46      6.97 o 
  -2   8  15      170.41      169.65      9.93 o 
  -1   8  15       44.25       50.84      6.22 o 
   0   8  15      566.46      584.56     17.35 o 
   1   8  15        1.82        0.03      3.19 o 
   2   8  15      334.22      336.56     11.08 o 
   3   8  15        0.75        1.04      7.48 o 
  -4   9  15      107.21      105.20      7.60 o 
  -3   9  15       40.03       36.87      4.54 o 
  -2   9  15      253.32      240.27     11.69 o 
  -1   9  15       48.71       63.57      6.82 o 
   0   9  15       10.03        4.72      3.46 o 
   1   9  15       62.44       67.17      6.82 o 
   2   9  15       15.80       19.01      4.02 o 
   3   9  15      163.54      164.69     10.91 o 
  -4  10  15        2.68        2.82      3.82 o 
  -3  10  15      135.43      161.33      8.41 o 
  -2  10  15       21.31       22.17      5.29 o 
  -1  10  15       35.49       35.07      5.81 o 
   0  10  15        5.33       -0.77      5.78 o 
   1  10  15      147.78      154.10      9.34 o 
   2  10  15        0.09       -0.92      3.44 o 
   3  10  15      195.30      207.21     12.03 o 
  -3  11  15       35.09       44.29      5.48 o 
  -2  11  15      304.29      316.10     18.05 o 
  -1  11  15      204.23      211.21     11.04 o 
   0  11  15      142.70      126.79      8.92 o 
   1  11  15       42.50       41.37      6.03 o 
   2  11  15       33.53       42.54      8.01 o 
  -3  12  15       21.45       21.52      7.96 o 
  -2  12  15        0.12        2.71      3.99 o 
  -1  12  15       39.84       42.40     10.78 o 
   0  12  15      347.17      381.55     30.80 o 
   1  12  15        3.08        8.23      4.05 o 
   2  12  15       47.91       51.55      6.96 o 
  -3  13  15        3.62        0.43      3.45 o 
  -2  13  15       44.48       45.72     10.97 o 
  -1  13  15        1.64       -1.56      5.58 o 
   0  13  15        4.04       10.73      4.56 o 
   1  13  15       36.33       28.78      7.65 o 
   2  13  15      108.20      116.28      9.24 o 
  -2  14  15       24.77       22.52      8.37 o 
  -1  14  15        6.52       18.24      4.91 o 
   0  14  15       97.84       93.67      8.31 o 
   1  14  15       50.04       47.70      9.29 o 
  -2  15  15       14.30       25.75      9.58 o 
  -1  15  15       10.40       14.06     10.06 o 
   0  15  15        9.68        9.93      4.79 o 
   1  15  15       17.53       11.12      6.83 o 
  -1  16  15       26.21       28.40      9.82 o 
   0  16  15       65.15       71.91     10.49 o 
  -4   0  16       44.25       23.24     11.33 o 
  -3   0  16       78.08       66.82      7.68 o 
  -2   0  16        0.18        1.54      4.72 o 
  -1   0  16       99.46      109.49     11.65 o 
   0   0  16      915.25      913.74     32.01 o 
   1   0  16      273.97      271.26     16.89 o 
   2   0  16       33.91       37.09      8.90 o 
   3   0  16      145.85      144.55     10.25 o 
  -4   1  16       33.42       37.84      4.65 o 
  -3   1  16       21.65       21.43      3.93 o 
  -2   1  16       19.24       16.25      4.67 o 
  -1   1  16       19.32       10.74      4.05 o 
   0   1  16      211.31      216.77     11.43 o 
   1   1  16       71.10       70.18      7.12 o 
   2   1  16      198.14      243.90     19.06 o 
   3   1  16      143.38      138.10     10.77 o 
  -4   2  16      258.03      297.88      9.65 o 
  -3   2  16        0.02       -2.91      2.55 o 
  -2   2  16      443.07      443.66     29.86 o 
  -1   2  16       23.71       31.66      9.07 o 
   0   2  16       64.09       59.36      6.60 o 
   1   2  16      537.54      530.23     16.76 o 
   2   2  16      239.61      231.53     12.95 o 
   3   2  16      385.67      392.85     12.62 o 
  -4   3  16       35.66       41.94      6.47 o 
  -3   3  16       59.14       52.57      6.86 o 
  -2   3  16        0.13       -0.27      7.10 o 
  -1   3  16      121.83      101.74      8.21 o 
   0   3  16      296.43      307.05     12.56 o 
   1   3  16       76.23       78.00      7.21 o 
   2   3  16       13.40       11.32      3.81 o 
   3   3  16       12.90       22.54      4.94 o 
  -4   4  16       55.53       55.39      5.25 o 
  -3   4  16        3.15        2.45      4.74 o 
  -2   4  16      289.09      276.93     20.74 o 
  -1   4  16      695.95      684.83     19.61 o 
   0   4  16      104.16       92.48     16.20 o 
   1   4  16      198.22      212.96     14.82 o 
   2   4  16        0.69       -4.17      5.58 o 
   3   4  16       45.09       45.89      5.73 o 
  -4   5  16       86.82       89.56      6.16 o 
  -3   5  16       57.46       56.78      7.01 o 
  -2   5  16       15.15       10.23      4.39 o 
  -1   5  16        1.98        7.26      4.14 o 
   0   5  16       26.89       25.37      5.21 o 
   1   5  16      244.77      230.54     10.96 o 
   2   5  16       28.95       35.67      4.89 o 
   3   5  16       98.89      104.40      7.34 o 
  -4   6  16      177.35      165.55      9.00 o 
  -3   6  16      265.59      263.64     15.79 o 
  -2   6  16      183.73      211.42     11.19 o 
  -1   6  16        3.59       -0.60      3.45 o 
   0   6  16       15.93       22.10      5.04 o 
   1   6  16        2.59        0.96      5.10 o 
   2   6  16        0.14        2.25      3.38 o 
   3   6  16       14.01        8.87      4.21 o 
  -4   7  16       26.82       37.45      7.43 o 
  -3   7  16       11.74       22.14      5.74 o 
  -2   7  16        0.13       -1.12      3.42 o 
  -1   7  16       55.35       60.71      6.87 o 
   0   7  16      319.09      313.16     12.82 o 
   1   7  16       18.97       19.91      5.00 o 
   2   7  16       52.02       60.71      8.22 o 
   3   7  16        5.25       11.44      5.20 o 
  -4   8  16      137.26      142.81      8.69 o 
  -3   8  16        4.20        8.09      4.77 o 
  -2   8  16      139.28      142.10      9.64 o 
  -1   8  16        7.11       11.62      4.39 o 
   0   8  16       32.73       28.58      5.46 o 
   1   8  16        0.00        3.95      3.93 o 
   2   8  16        0.34       -0.42      3.09 o 
  -3   9  16       62.94       52.49      7.27 o 
  -2   9  16      430.35      411.84     26.76 o 
  -1   9  16       59.95       65.53     10.16 o 
   0   9  16       17.42       10.78      6.64 o 
   1   9  16       96.56       97.01      8.20 o 
   2   9  16        7.09        0.44      2.96 o 
  -3  10  16      116.91       96.93     13.86 o 
  -2  10  16        2.09        4.41      4.69 o 
  -1  10  16      135.85      133.78      9.30 o 
   0  10  16        0.41        4.03      4.01 o 
   1  10  16       15.94        9.60      4.56 o 
   2  10  16        8.52       10.49      6.02 o 
  -3  11  16      470.07      461.47     26.95 o 
  -2  11  16        1.05        0.59      4.22 o 
  -1  11  16       18.63       18.68      5.33 o 
   0  11  16       80.03       64.62      7.30 o 
   1  11  16       11.60        6.85      4.38 o 
   2  11  16      137.78      136.64     14.05 o 
  -2  12  16       34.30       36.66      6.67 o 
  -1  12  16       59.50       63.97      7.53 o 
   0  12  16       58.21       47.37      6.71 o 
   1  12  16      135.82      151.58     10.21 o 
  -2  13  16      148.43      164.60     16.41 o 
  -1  13  16      113.93      104.81     10.23 o 
   0  13  16       11.32       16.35      5.48 o 
   1  13  16       79.32       84.71     11.36 o 
  -1  14  16       92.10       77.44      8.30 o 
   0  14  16       36.95       36.08      8.28 o 
  -4   1  17       72.60       81.96      8.09 o 
  -3   1  17      134.95      165.27     10.76 o 
  -2   1  17        0.69        0.15      3.62 o 
  -1   1  17        0.04        2.89      3.85 o 
   0   1  17      624.70      633.50     19.26 o 
   1   1  17      210.72      220.86     11.36 o 
   2   1  17        3.87       -1.67      2.81 o 
   3   1  17        8.87        5.06      3.57 o 
  -4   2  17        3.02        1.08      2.78 o 
  -3   2  17       58.63       65.24      7.62 o 
  -2   2  17       22.35       37.45      6.19 o 
  -1   2  17        5.89        9.44      4.49 o 
   0   2  17        3.35        9.35      4.20 o 
   1   2  17       10.44       10.20      4.68 o 
   2   2  17       60.40       76.72      7.93 o 
  -4   3  17       86.59       91.64      6.27 o 
  -3   3  17       69.12       95.27      8.69 o 
  -2   3  17       79.37       52.52     10.08 o 
  -1   3  17       95.20       95.36     11.94 o 
   0   3  17       26.71       37.47      6.09 o 
   1   3  17      441.69      446.74     15.94 o 
   2   3  17      142.46      158.47     10.39 o 
  -3   4  17        0.65       -1.33      3.72 o 
  -2   4  17       16.66       22.50      5.44 o 
  -1   4  17      133.38      154.22     10.07 o 
   0   4  17       24.60       28.03      5.75 o 
   1   4  17      122.75      122.25      9.05 o 
   2   4  17       37.49       42.25      6.68 o 
  -3   5  17        6.72        1.74      4.21 o 
  -2   5  17      161.23      176.68     10.82 o 
  -1   5  17        4.56        5.33      3.99 o 
   0   5  17      126.35      150.03      9.75 o 
   1   5  17       24.78       20.10      5.75 o 
   2   5  17       53.27       54.10      7.20 o 
  -3   6  17      143.92      148.96     10.57 o 
  -2   6  17       16.49       13.25      6.09 o 
  -1   6  17       11.03       13.64      4.50 o 
   0   6  17      209.44      208.95     11.28 o 
   1   6  17       21.60       23.02      5.51 o 
   2   6  17      398.77      389.88     30.18 o 
  -3   7  17       46.46       56.89      7.67 o 
  -2   7  17       19.64       21.39      8.47 o 
  -1   7  17      171.19      200.70     11.16 o 
   0   7  17       20.72       18.01      4.95 o 
   1   7  17      308.40      311.38     13.44 o 
   2   7  17        5.59        7.47      4.85 o 
  -3   8  17      396.87      440.76     18.39 o 
  -2   8  17       46.03       48.03      7.03 o 
  -1   8  17      350.02      377.67     28.44 o 
   0   8  17      104.17      120.14      9.17 o 
   1   8  17       31.90       39.06      6.91 o 
   2   8  17       13.00        5.89      4.61 o 
  -3   9  17      141.19      155.87     17.50 o 
  -2   9  17       19.12       25.08      7.15 o 
  -1   9  17       55.08       47.04      8.57 o 
   0   9  17       15.22       21.90      5.39 o 
   1   9  17      183.70      191.51     10.96 o 
  -2  10  17        1.18        5.31      4.64 o 
  -1  10  17       63.85       52.13      7.89 o 
   0  10  17       83.09       96.04     13.74 o 
   1  10  17        1.18       -2.06      5.01 o 
  -2  11  17        5.12        5.02      4.68 o 
  -1  11  17       14.81       20.58      5.74 o 
   0  11  17      114.20      101.61      8.94 o 
   1  11  17       20.02        8.75      4.67 o 
  -1  12  17       45.60       37.57      6.94 o 
   0  12  17      167.31      168.70     10.86 o 
  -3   0  18       29.26       14.49      7.75 o 
  -2   0  18      131.74      109.88     13.04 o 
  -1   0  18      346.72      325.21     19.93 o 
   0   0  18       38.10       41.58      9.48 o 
   1   0  18      110.90      140.54     14.25 o 
   2   0  18      212.96      245.12     17.71 o 
  -3   1  18        0.65        3.07      4.20 o 
  -2   1  18        2.08        6.08      4.43 o 
  -1   1  18       21.21       29.58      6.55 o 
   0   1  18      124.26      113.21      9.20 o 
   1   1  18       57.72       67.44      7.80 o 
   2   1  18      135.88      156.83     23.75 o 
  -3   2  18       89.13       65.85      7.99 o 
  -2   2  18        0.59       -2.89      3.71 o 
  -1   2  18      157.01      172.12     13.57 o 
   0   2  18      182.80      201.75     19.95 o 
   1   2  18      537.21      594.82     21.32 o 
   2   2  18      174.45      195.40     18.05 o 
  -3   3  18       12.66        7.45      6.30 o 
  -2   3  18      303.40      305.10     14.04 o 
  -1   3  18      114.96      115.44      9.24 o 
   0   3  18       36.23       42.00      9.39 o 
   1   3  18       11.09       11.71      5.44 o 
   2   3  18      158.79      181.11     10.94 o 
  -3   4  18       21.67       13.05      5.27 o 
  -2   4  18      257.19      265.95     27.24 o 
  -1   4  18       22.32       25.77      6.03 o 
   0   4  18      155.35      177.62     10.82 o 
   1   4  18      102.06      106.60     11.53 o 
  -2   5  18        0.03        0.40      4.33 o 
  -1   5  18       11.50        9.24      7.51 o 
   0   5  18      411.93      411.02     15.84 o 
   1   5  18      175.18      171.14     19.06 o 
  -2   6  18        2.15        4.19      4.78 o 
  -1   6  18        0.25        3.11      4.45 o 
   0   6  18      108.14      120.52      9.56 o 
   1   6  18       59.11       62.84      8.54 o 
  -2   7  18       22.47       18.87      5.69 o 
  -1   7  18        2.84        7.24      4.59 o 
   0   7  18       53.05       60.18      7.57 o 
   1   7  18       59.10       73.92      8.15 o 
  -2   8  18        5.92        0.46      4.46 o 
  -1   8  18       12.41       21.05      5.80 o 
   0   8  18        1.17        1.94      4.43 o 
  -1   9  18      254.68      263.17     13.40 o 
   0   9  18        0.17       -3.02      4.81 o 
  -2   1  19        3.86       -0.81      6.33 o 
  -1   1  19       74.15       63.72      7.90 o 
   0   1  19       91.01       86.61      8.93 o 
  -2   2  19        6.31       12.41      5.11 o 
  -1   2  19       33.99       34.32      6.77 o 
   0   2  19      109.68      112.23     23.32 o 
  -1   3  19      104.85      101.09      9.33 o 
   0   3  19      154.00      186.62     24.43 o 
  -1   4  19      103.12       90.63     12.61 o 
   0   4  19       23.95       31.39      6.36 o 
  -1   5  19        0.06       -0.83      4.42 o 
                                                 
